# Supplementary material for: DHX9-mediated pathway contributes to the malignant phenotype of myelodysplastic syndromes
Source: iScience. 2023 May 25;26(6):106962. doi: 10.1016/j.isci.2023.106962 (PMC10250162; doi:10.1016/j.isci.2023.106962)
Supplement: Table S1. Clinical information of MDS patients, related to Table 1 and STAR Methods [file mmc1.xlsx]

## Sheet: Table S1
Table S1. Clinical information of MDS patients
	DHX9 fold change	Gender	Age	Mutation	Karyotypes	IPSS-R	WHO classification
MDS1	1.32878	男	41	Y	normal	3.5	RCMD
MDS2	5.63943	女	60	Y	normal	3	RCMD
MDS3	0.324542	男	65	N	normal	4.5	RAEB-2
MDS4	0.282785	女	70	N	normal	5.5	RAEB-2
MDS5	6.82863	女	48	Y	7q-	6.5	RAEB-2
MDS6	8.42106	女	32	Y	5q-	3	RCMD
MDS7	8.16458	女	54	Y	normal	2.5	RCMD
MDS8	1.26461	男	21	N	normal	3.5	RCMD
MDS9	7.23138	女	45	Y	normal	3	RCMD
MDS10	2.37597	女	30	Y	normal	4	RCMD
MDS11	0.134453	女	27	N	normal	3.5	RCMD
MDS12	2.5946	男	47	N	normal	4	RCMD
MDS13	13.3052	女	23	Y	normal	5.5	RAEB-2
MDS14	15.3005	男	50	Y	normal	3.5	RCMD
MDS15	2.31786	男	26	Y	normal	5.5	RAEB-1
MDS16	2.32542	女	19	N	normal	3.5	RCMD
MDS17	1.70702	男	69	Y	normal	5.5	RAEB-1
MDS18	14.4022	女	12	Y	normal	3	RCMD
MDS19	1.21017	女	60	Y	normal	3.5	RCMD
MDS20	3.44976	男	45	N	normal	3.5	RCMD
MDS21	15.1801	男	81	Y	normal	3.5	RCMD
MDS22	4.50895	男	34	N	normal	3.5	RCMD
MDS23	3.36264	女	51	Y	complex	8	RAEB-2
MDS24	3.15435	男	67	Y	normal	2	RCMD
MDS25	1.10922	男	45	Y	tri8	6.5	RAEB-2
MDS26	1.9109	女	68	N	normal	3	RCMD
MDS27	0.896057	女	68	Y	normal	2.5	RN
MDS28	6.92483	男	54	Y	normal	3.5	RCMD
MDS29	1.45258	女	62	Y	derX,der4	7	RAEB-2
MDS30	2.27894	男	75	Y	20q-	4	RAEB-1
MDS31	1.08251	男	67	Y	normal	5.5	RAEB-2
MDS32	0.673992	女	84	Y	normal	2.5	RA
MDS33	0.990718	男	58	Y	normal	6	RAEB-2
MDS34	0.185507	男	42	Y	tri10	5.5	RAEB-1
MDS35	8.73474	男	44	Y	normal	2.5	RA
MDS36	2.6789	男	58	Y	normal	5.5	RAEB-2
MDS37	4.41657	女	56	N	normal	3	RA
MDS38	13.5195	女	32	Y	1q-,tri8	7	RCMD
MDS39	3.10419	女	56	Y	normal	5.5	RAEB-2
MDS40	1.14951	女	60	Y	20q-	2	RT
MDS41	3.10365	女	11	Y	normal	1.5	RT
MDS42	10.033	男	70	Y	normal	4	RCMD
MDS43	1.15522	女	45	Y	normal	4.5	RAEB-2
MDS44	2.35098	男	70	N	normal	4.5	RAEB-1
MDS45	1.73758	男	37	Y	normal	6.5	RAEB-2
MDS46	2.33577	女	56	N	normal	4.5	RAEB-1
MDS47	11.533	男	62	Y	der2	5	RAEB-2
MDS48	2.29394	女	54	Y	normal	3	RT
MDS49	1.25394	女	61	N	normal	4	RCMD
MDS50	0.339858	女	49	N	normal	5	RCMD
MDS51	1.0024	男	15	N	normal	4	RCMD
MDS52	3.95892	男	59	Y	mono7	7.5	RAEB-2
MDS53	3.16623	女	71	Y	complex	6	RCMD
MDS54	0.768367	男	22	N	normal	2	RCMD
MDS55	3.22468	女	37	Y	tri8	2.5	RT
MDS56	1.71168	男	63	Y	normal	2.5	RN
MDS57	2.17023	女	58	Y	normal	5.5	RAEB-1
MDS58	20.5514	男	80	Y	tri8	7	RAEB-1
MDS59	16.8018	男	76	Y	normal	5	RAEB-1
MDS60	7.28766	女	62	Y	9q-,20q-	6	RAEB-1
MDS61	2.11247	男	68	Y	7q-	6.5	RAEB-2
MDS62	1.79474	男	73	Y	complex	7	RAEB-2
MDS63	11.5554	男	55	Y	12p-	6	RAEB-1
MDS64	0.311286	男	38	N	normal	2	RCMD
MDS65	1.56897	女	40	Y	tri8	3.5	RCMD
MDS66	2.19597	男	44	Y	normal	4.5	RAEB-1
MDS67	0.806235	男	50	N	normal	4	RCMD
MDS68	2.37564	女	54	N	5q-	3	RCMD
MDS69	1.51616	女	49	Y	complex	3.5	RCMD
MDS70	1.15131	女	48	N	normal	5	RAEB-1
MDS71	0.527315	女	42	N	16q-	3	RCMD
MDS72	2.54819	女	37	Y	complex	9	RAEB-2
MDS73	7.96608	男	78	Y	der2,7q-	7	RAEB-1
MDS74	1.91373	女	61	Y	complex	8.5	RAEB-1
MDS75	7.84916	男	27	Y	mono7	8	RCMD
MDS76	6.99785	女	50	N	normal	3.5	RCMD
MDS77	0.287125	男	61	N	normal	3.5	RCMD
MDS78	0.587128	女	68	N	normal	3	RCMD
MDS79	0.290932	男	49	Y	tri8	4.5	RCMD
MDS80	0.919377	女	57	N	normal	3.5	RCMD
MDS81	2.80487	男	80	Y	complex	8.5	RAEB-2
MDS82	3.67193	女	77	Y	normal	3	RCMD
MDS83	0.55281	男	57	Y	tri8	4.5	RCMD
MDS84	0.349971	男	17	N	der12	3.5	RCMD
MDS85	1.80732	男	58	N	normal	4	RCMD
MDS86	0.976057	男	49	N	normal	3.5	RCMD
MDS87	1.09497	男	73	Y	normal	3.5	RCMD
MDS88	1.8579	男	62	N	7q-,11q-	7.5	RAEB-1
MDS89	0.609084	女	45	N	normal	3.5	RCMD
MDS90	0.479986	男	77	Y	der3	4.5	RAEB-1
MDS91	1.62551	女	54	N	normal	4	RCMD
MDS92	1.62551	女	38	Y	1q-	7.5	RAEB-2
MDS93	2.23382	女	81	N	normal	4.5	RAEB-1
MDS94	1.79706	男	53	N	-20	6	RAEB-1
MDS95	0.924027	男	21	Y	normal	2	RT
MDS96	0.853091	女	59	Y	5q-,20q-	3.5	RA
MDS97	1.03954	女	51	N	normal	4.5	RAEB-1
MDS98	4.35441	女	40	Y	tri8	5	RCMD
MDS99	3.24104	女	22	Y	normal	4	RCMD
MDS100	2.12902	女	75	N	normal	5	RAEB-1
MDS101	0.562622	女	57	N	normal	5	RAEB-1
MDS102	2.1468	男	63	N	5q-	3.5	MDS-5q
MDS103	0.859071	女	42	N	normal	1.5	MDS-U
MDS104	1.07419	女	43	N	complex	3.5	RCMD
MDS105	1.03896	男	56	N	normal	6	RAEB-2
MDS106	0.74706	男	61	N	normal	5.5	RAEB-1
MDS107	0.706138	男	58	N	20q-	3.5	MDS-U
MDS108	0.672636	男	54	N	normal	3.5	RARS
MDS109	1.05682	男	41	N	normal	4	RARS
MDS110	1.39831	女	57	N	normal	3.5	RARS
MDS111	1.80961	女	52	N	normal	4	RARS
MDS112	0.687263	女	71	N	normal	3.5	RCMD
MDS113	0.591474	女	56	N	normal	6	RAEB-1
MDS114	0.327909	女	59	Y	5q-,1q-	7.5	RAEB-1
MDS115	0.391172	男	78	N	normal	5	RAEB-2
MDS116	0.434651	男	68	N	tri11	7	RAEB-2
MDS117	0.6888	女	61	N	normal	3	RCMD
MDS118	0.803438	男	57	Y	tri8	5.5	RAEB-2
MDS119	0.573825	女	37	N	normal	3.5	RCMD
MDS120	12.8945	女	32	Y	5q-	3	RCMD
