# Supplementary material for: DHX9-mediated pathway contributes to the malignant phenotype of myelodysplastic syndromes
Source: iScience. 2023 May 25;26(6):106962. doi: 10.1016/j.isci.2023.106962 (PMC10250162; doi:10.1016/j.isci.2023.106962)
Supplement: Data S1. Identification of differential genes in SKM-1 cells with DHX9 knockdown, related to Figure 4 and STAR Methods [file mmc3.xls]

## Sheet: Data S1
Data S1 Identification of differential genes in SKM-1 cells with DHX9 knockdown
gene	locus	sample_1	sample_2	status	value_1	value_2	log2(fold_change)	test_stat	p_value	q_value	significant	tax_id	GeneID	Symbol	LocusTag	Synonyms	dbXrefs	chromosome	map_location	description	type_of_gene	Symbol_from_nomenclature_authority	Full_name_from_nomenclature_authority	Nomenclature_status	Other_designations	Modification_date	GO	EC	KO	ko
A1BG	chr19:58858171-58874214	skm1KD	skm1NC	OK	8.11074	15.5378	0.937873	2.99738	5e-05	0.000730448	up	9606	1	A1BG	-	A1B|ABG|GAB|HYST2477	HGNC:5|MIM:138670|Ensembl:ENSG00000121410|HPRD:00726	19	19q13.4	alpha-1-B glycoprotein	protein-coding	A1BG	alpha-1-B glycoprotein	O	alpha-1B-glycoprotein	20130106	GO:0003674;GO:0005576;GO:0008150;	-	-	-
AACS	chr12:125549924-125627871	skm1KD	skm1NC	OK	8.69622	6.88865	-0.336168	-1.39514	0.0155	0.0703681	down	9606	65985	AACS	-	ACSF1|SUR-5	HGNC:21298|MIM:614364|Ensembl:ENSG00000081760|HPRD:12391|Vega:OTTHUMG00000168550	12	12q24.31	acetoacetyl-CoA synthetase	protein-coding	AACS	acetoacetyl-CoA synthetase	O	acetoacetate-CoA ligase|acyl-CoA synthetase family member 1|homolog of C. elegans supressor of ras 5 (sur-5)|protein sur-5 homolog	20130106	GO:0001889;GO:0005524;GO:0005829;GO:0006631;GO:0007584;GO:0014074;GO:0030729;GO:0032024;GO:0034201;GO:0042493;GO:0042594;GO:0045471;GO:0047760;GO:0050872;GO:0060612;GO:0071333;GO:0071394;GO:0071397;	EC:6.2.1.16	K01907	ko00650;
AARS	chr16:70286296-70323412	skm1KD	skm1NC	OK	108.954	82.1446	-0.407479	-1.87737	0.0013	0.0107889	down	9606	16	AARS	-	CMT2N	HGNC:20|MIM:601065|Ensembl:ENSG00000090861|HPRD:03042|Vega:OTTHUMG00000177042	16	16q22	alanyl-tRNA synthetase	protein-coding	AARS	alanyl-tRNA synthetase	O	alaRS|alanine tRNA ligase 1. cytoplasmic|alanine--tRNA ligase. cytoplasmic|alanyl-tRNA synthetase. cytoplasmic|renal carcinoma antigen NY-REN-42	20130117	GO:0000049;GO:0001942;GO:0002161;GO:0004813;GO:0005524;GO:0005737;GO:0005829;GO:0006400;GO:0006418;GO:0006419;GO:0006457;GO:0008033;GO:0010467;GO:0016597;GO:0021680;GO:0030968;GO:0043200;GO:0043524;GO:0043588;GO:0046872;GO:0050885;	EC:6.1.1.7	K01872	ko00970;
AARS2	chr6:44266462-44281063	skm1KD	skm1NC	OK	5.01072	6.20678	0.308827	1.32148	0.022	0.0904203	up	9606	57505	AARS2	RP11-444E17.1	AARSL|COXPD8|MT-ALARS|MTALARS	HGNC:21022|MIM:612035|Ensembl:ENSG00000124608|HPRD:12397|Vega:OTTHUMG00000014766	6	6p21.1	alanyl-tRNA synthetase 2. mitochondrial	protein-coding	AARS2	alanyl-tRNA synthetase 2. mitochondrial	O	alanine tRNA ligase 2. mitochondrial (putative)|alanine--tRNA ligase. mitochondrial|alanyl-tRNA synthetase 2. mitochondrial (putative)|alanyl-tRNA synthetase like|probable alanyl-tRNA synthetase. mitochondrial	20130106	GO:0000049;GO:0004813;GO:0005524;GO:0005739;GO:0006418;GO:0010467;GO:0033108;GO:0046872;GO:0070143;	EC:6.1.1.7	K01872	ko00970;
AARSD1	chr17:41102542-41132545	skm1KD	skm1NC	OK	29.5328	39.126	0.405806	1.83057	0.0013	0.0107889	up	9606	80755	AARSD1	-	-	HGNC:28417|MIM:613212|Ensembl:ENSG00000108825|HPRD:14524	17	17q21.31	alanyl-tRNA synthetase domain containing 1	protein-coding	AARSD1	alanyl-tRNA synthetase domain containing 1	O	alanyl-tRNA editing protein Aarsd1|alanyl-tRNA synthetase domain-containing protein 1	20130106	GO:0003674;GO:0003676;GO:0004813;GO:0005524;GO:0005575;GO:0005737;GO:0006419;GO:0008150;GO:0046872;	-	K07050	-
AASDH	chr4:57204456-57253638	skm1KD	skm1NC	OK	2.05403	1.04598	-0.973606	-2.49474	5e-05	0.000730448	down	9606	132949	AASDH	HSPC318	ACSF4|LYS2|NRPS1098|NRPS998	HGNC:23993|MIM:614365|Ensembl:ENSG00000157426|HPRD:12398|Vega:OTTHUMG00000128841	4	4q12	aminoadipate-semialdehyde dehydrogenase	protein-coding	AASDH	aminoadipate-semialdehyde dehydrogenase	O	2-aminoadipic 6-semialdehyde dehydrogenase|acyl-CoA synthetase family member 4|non-ribosomal peptide synthetase 1098|non-ribosomal peptide synthetase 998	20121230	GO:0005524;GO:0006631;GO:0016878;	EC:6.2.1.-	K00142	-
AASS	chr7:121713597-121784344	skm1KD	skm1NC	OK	2.40298	1.58077	-0.604201	-2.04093	0.00045	0.00464115	down	9606	10157	AASS	-	LKR/SDH|LKRSDH|LORSDH	HGNC:17366|MIM:605113|Ensembl:ENSG00000008311|HPRD:05489|Vega:OTTHUMG00000157058	7	7q31.3	aminoadipate-semialdehyde synthase	protein-coding	AASS	aminoadipate-semialdehyde synthase	O	alpha-aminoadipate semialdehyde synthase|alpha-aminoadipic semialdehyde synthase. mitochondrial|aminoadipic semialdehyde synthase|lysine-2-oxoglutarate reductase|lysine-ketoglutarate reductase /saccharopine dehydrogenase	20130106	GO:0000166;GO:0005737;GO:0005739;GO:0005739;GO:0005759;GO:0006554;GO:0006554;GO:0033512;GO:0034641;GO:0043231;GO:0044281;GO:0047130;GO:0047131;GO:0047131;GO:0051262;	-	K14157	ko00300;ko00310;ko01100;
ABAT	chr16:8768443-8878432	skm1KD	skm1NC	OK	3.64615	2.7395	-0.412464	-1.5765	0.0077	0.0423886	down	9606	18	ABAT	hCG_1984265	GABA-AT|GABAT|NPD009	HGNC:23|MIM:137150|Ensembl:ENSG00000183044|HPRD:00661|Vega:OTTHUMG00000048201	16	16p13.2	4-aminobutyrate aminotransferase	protein-coding	ABAT	4-aminobutyrate aminotransferase	O	(S)-3-amino-2-methylpropionate transaminase|4-aminobutyrate aminotransferase. mitochondrial|4-aminobutyrate transaminase|GABA aminotransferase|GABA transaminase|GABA transferase|gamma-amino-N-butyrate transaminase	20130105	GO:0001666;GO:0003867;GO:0003867;GO:0005739;GO:0005739;GO:0005759;GO:0007268;GO:0007269;GO:0007610;GO:0007620;GO:0007626;GO:0009450;GO:0010039;GO:0030170;GO:0032144;GO:0032145;GO:0035094;GO:0042135;GO:0042493;GO:0042803;GO:0045471;GO:0045776;GO:0047298;GO:0048148;	-	K13524	ko00250;ko00280;ko00410;ko00640;ko00650;ko01100;ko04727;
ABCA17P	chr16:2390922-2476700	skm1KD	skm1NC	OK	0.662374	1.0326	0.640557	1.54262	0.0091	0.0476191	up	9606	650655	ABCA17P	-	ABCA17	HGNC:32972	16	16p13.3	ATP-binding cassette. sub-family A (ABC1). member 17. pseudogene	pseudo	ABCA17P	ATP-binding cassette. sub-family A (ABC1). member 17. pseudogene	O	-	20121230	-	-	-	-
ABCA3	chr16:2325878-2390747	skm1KD	skm1NC	OK	4.79685	6.17092	0.363399	1.5851	0.0058	0.033975	up	9606	21	ABCA3	-	ABC-C|ABC3|EST111653|LBM180|SMDP3	HGNC:33|MIM:601615|Ensembl:ENSG00000167972|HPRD:03369|Vega:OTTHUMG00000128845	16	16p13.3	ATP-binding cassette. sub-family A (ABC1). member 3	protein-coding	ABCA3	ATP-binding cassette. sub-family A (ABC1). member 3	O	ABC transporter 3|ABC-C transporter|ATP-binding cassette sub-family A member 3|ATP-binding cassette transporter 3	20130123	GO:0005215;GO:0005524;GO:0005886;GO:0005886;GO:0006810;GO:0016020;GO:0016021;GO:0042493;GO:0042626;GO:0055085;GO:0097208;GO:0097233;	-	K05643	ko02010;
ABCA5	chr17:67144147-67323323	skm1KD	skm1NC	OK	0.7465	0.44709	-0.739576	-1.4578	0.0133	0.0626918	down	9606	23461	ABCA5	-	ABC13|EST90625	HGNC:35|MIM:612503|Ensembl:ENSG00000154265|HPRD:09789|Vega:OTTHUMG00000180303	17	17q24.3	ATP-binding cassette. sub-family A (ABC1). member 5	protein-coding	ABCA5	ATP-binding cassette. sub-family A (ABC1). member 5	O	ATP-binding cassette A5|ATP-binding cassette sub-family A member 5	20121230	GO:0000139;GO:0005524;GO:0005764;GO:0005765;GO:0005770;GO:0010745;GO:0016021;GO:0016887;GO:0031902;GO:0033344;GO:0034375;GO:0043691;	-	K05648	ko02010;
ABCA7	chr19:1040101-1065570	skm1KD	skm1NC	OK	4.21714	5.67252	0.427725	1.8478	0.00135	0.011135	up	9606	10347	ABCA7	-	ABCA-SSN|ABCX	HGNC:37|MIM:605414|Ensembl:ENSG00000064687|HPRD:09255|Vega:OTTHUMG00000167547	19	19p13.3	ATP-binding cassette. sub-family A (ABC1). member 7	protein-coding	ABCA7	ATP-binding cassette. sub-family A (ABC1). member 7	O	ATP-binding cassette sub-family A member 7|autoantigen SS-N|macrophage ABC transporter	20130106	GO:0000139;GO:0005215;GO:0005524;GO:0005548;GO:0005737;GO:0005794;GO:0005886;GO:0005886;GO:0006909;GO:0010008;GO:0016021;GO:0016324;GO:0016887;GO:0033700;GO:0043190;GO:0055085;	-	K05645	ko02010;
ABCB7	chrX:74273104-74376132	skm1KD	skm1NC	OK	16.583	11.16	-0.57136	-2.39177	5e-05	0.000730448	down	9606	22	ABCB7	-	ABC7|ASAT|Atm1p|EST140535	HGNC:48|MIM:300135|Ensembl:ENSG00000131269|HPRD:02137|Vega:OTTHUMG00000021862	X	Xq13.3	ATP-binding cassette. sub-family B (MDR/TAP). member 7	protein-coding	ABCB7	ATP-binding cassette. sub-family B (MDR/TAP). member 7	O	ABC transporter 7 protein|ATP-binding cassette sub-family B member 7. mitochondrial|ATP-binding cassette transporter 7	20130123	GO:0005524;GO:0005737;GO:0005739;GO:0005743;GO:0005743;GO:0006810;GO:0006879;GO:0015232;GO:0015886;GO:0016021;GO:0042626;GO:0055085;GO:0055085;	-	K05662	ko02010;
ABCC10	chr6:43395291-43423786	skm1KD	skm1NC	OK	4.2078	3.25446	-0.370648	-1.34922	0.01965	0.0836095	down	9606	89845	ABCC10	RP5-895C5.1	EST182763|MRP7|SIMRP7	HGNC:52|MIM:612509|Ensembl:ENSG00000124574|HPRD:07623|Vega:OTTHUMG00000014733	6	6p21.1	ATP-binding cassette. sub-family C (CFTR/MRP). member 10	protein-coding	ABCC10	ATP-binding cassette. sub-family C (CFTR/MRP). member 10	O	ATP-binding cassette sub-family C member 10|multidrug resistance-associated protein 7	20130123	GO:0005524;GO:0005886;GO:0016021;GO:0042626;GO:0055085;	-	K05674	ko02010;
ABCD1	chrX:152990322-153010216	skm1KD	skm1NC	OK	17.6797	27.9541	0.66097	3.06136	5e-05	0.000730448	up	9606	215	ABCD1	-	ABC42|ALD|ALDP|AMN	HGNC:61|MIM:300371|Ensembl:ENSG00000101986|HPRD:02300|Vega:OTTHUMG00000024215	X	Xq28	ATP-binding cassette. sub-family D (ALD). member 1	protein-coding	ABCD1	ATP-binding cassette. sub-family D (ALD). member 1	O	ATP-binding cassette sub-family D member 1|adrenoleukodystrophy protein	20130106	GO:0005215;GO:0005325;GO:0005325;GO:0005515;GO:0005524;GO:0005737;GO:0005739;GO:0005777;GO:0005778;GO:0005778;GO:0005779;GO:0005779;GO:0005829;GO:0006200;GO:0006635;GO:0006635;GO:0007031;GO:0007031;GO:0015910;GO:0015919;GO:0016887;GO:0019899;GO:0033540;GO:0033559;GO:0036109;GO:0042626;GO:0042758;GO:0042760;GO:0042760;GO:0042802;GO:0042803;GO:0043651;GO:0044255;GO:0044281;GO:0048471;GO:0055085;	-	K05675	ko02010;ko04146;
ABCD3	chr1:94883932-94984219	skm1KD	skm1NC	OK	7.44797	9.47928	0.347931	1.16971	0.0381	0.132227	up	9606	5825	ABCD3	-	ABC43|PMP70|PXMP1|ZWS2	HGNC:67|MIM:170995|Ensembl:ENSG00000117528|HPRD:01368|Vega:OTTHUMG00000010717	1	1p21.3	ATP-binding cassette. sub-family D (ALD). member 3	protein-coding	ABCD3	ATP-binding cassette. sub-family D (ALD). member 3	O	70 kDa peroxisomal membrane protein|ATP-binding cassette sub-family D member 3|Peroxisomal membrane protein-1 (70kD)|dJ824O18.1 (ATP-binding cassette. sub-family D (ALD). member 3 (PMP70. PXMP1))|peroxisomal membrane protein 1 (70kD. Zellweger syndrome)	20130106	GO:0005515;GO:0005524;GO:0005743;GO:0005777;GO:0005778;GO:0005778;GO:0005782;GO:0005829;GO:0006200;GO:0006635;GO:0007031;GO:0007031;GO:0016021;GO:0016887;GO:0042493;GO:0042626;GO:0042760;GO:0042803;GO:0043231;GO:0043621;GO:0055085;	-	K05677	ko02010;ko04146;
ABCD4	chr14:74751979-74769767	skm1KD	skm1NC	OK	8.72201	6.80911	-0.357195	-1.43758	0.01325	0.0625539	down	9606	5826	ABCD4	-	ABC41|EST352188|MAHCJ|P70R|P79R|PMP69|PXMP1L	HGNC:68|MIM:603214|Ensembl:ENSG00000119688|HPRD:04446|Vega:OTTHUMG00000171207	14	14q24.3	ATP-binding cassette. sub-family D (ALD). member 4	protein-coding	ABCD4	ATP-binding cassette. sub-family D (ALD). member 4	O	69 kDa peroxisomal ABC-transporter|ATP-binding cassette sub-family D member 4|PMP70-related protein|PXMP1-L|peroxisomal membrane protein 69	20130108	GO:0005524;GO:0005777;GO:0005778;GO:0005789;GO:0009235;GO:0016021;GO:0042626;GO:0043190;GO:0055085;	-	K05678	ko02010;ko04146;
ABCF1	chr6_ssto_hap7:1871447-1891586	skm1KD	skm1NC	OK	38.1753	46.7567	0.292533	1.36823	0.01905	0.0817774	up	9606	23	ABCF1	DADB-129D20.7	ABC27|ABC50	HGNC:70|MIM:603429|Ensembl:ENSG00000204574|HPRD:09139|Vega:OTTHUMG00000031094	6	6p21.33	ATP-binding cassette. sub-family F (GCN20). member 1	protein-coding	ABCF1	ATP-binding cassette. sub-family F (GCN20). member 1	O	ATP-binding cassette 50 (TNF-alpha stimulated)|ATP-binding cassette sub-family F member 1|TNF-alpha-stimulated ABC protein|TNFalpha-inducible ATP-binding protein	20130106	GO:0005515;GO:0005524;GO:0005524;GO:0005635;GO:0005635;GO:0005654;GO:0005654;GO:0005737;GO:0005840;GO:0006412;GO:0006413;GO:0006954;GO:0008135;GO:0008494;GO:0016887;GO:0042254;GO:0042788;GO:0043022;GO:0045727;	-	K06184	-
ABCF2	chr7:150904922-150924317	skm1KD	skm1NC	OK	12.9735	15.9141	0.294739	1.31772	0.02245	0.0919254	up	9606	10061	ABCF2	HUSSY-18	ABC28|EST133090|HUSSY18|M-ABC1	HGNC:71|MIM:612510|Ensembl:ENSG00000033050|HPRD:12403|Vega:OTTHUMG00000154570	7	7q36	ATP-binding cassette. sub-family F (GCN20). member 2	protein-coding	ABCF2	ATP-binding cassette. sub-family F (GCN20). member 2	O	ABC-type transport protein|ATP-binding cassette sub-family F member 2|Iron inhibited ABC transporter 2|iron-inhibited ABC transporter 2	20130106	GO:0005215;GO:0005524;GO:0005740;GO:0006810;GO:0016887;GO:0043190;	-	K06185	-
ABHD11	chr7:73150424-73153190	skm1KD	skm1NC	OK	12.0418	15.1098	0.327429	1.29295	0.02595	0.101834	up	9606	83451	ABHD11	PP1226	WBSCR21	HGNC:16407|Ensembl:ENSG00000106077|HPRD:15658|Vega:OTTHUMG00000130029	7	7q11.23	abhydrolase domain containing 11	protein-coding	ABHD11	abhydrolase domain containing 11	O	Williams Beuren syndrome chromosome region 21|abhydrolase domain-containing protein 11|williams-Beuren syndrome chromosomal region 21 protein	20130106	GO:0003674;GO:0005575;GO:0005739;GO:0008150;GO:0016787;	-	K13703	-
ABHD12	chr20:25228705-25371618	skm1KD	skm1NC	OK	64.2826	97.4958	0.600911	2.28348	0.0001	0.00133043	up	9606	26090	ABHD12	RP5-965G21.2	ABHD12A|BEM46L2|C20orf22|PHARC|dJ965G21.2	HGNC:15868|MIM:613599|Ensembl:ENSG00000100997|HPRD:07094|Vega:OTTHUMG00000032121	20	20p11.21	abhydrolase domain containing 12	protein-coding	ABHD12	abhydrolase domain containing 12	O	2-arachidonoylglycerol hydrolase|abhydrolase domain-containing protein 12|monoacylglycerol lipase ABHD12	20130106	GO:0016021;GO:0047372;	EC:3.1.1.23	K13704	-
ABHD16A	chr6_ssto_hap7:2985531-3001955	skm1KD	skm1NC	OK	15.6437	13.0032	-0.26671	-1.1282	0.04735	0.153306	down	9606	7920	ABHD16A	DAQB-195H10.5	BAT5|D6S82E|NG26|PP199	HGNC:13921|MIM:142620|Ensembl:ENSG00000204427|HPRD:15929|Vega:OTTHUMG00000031177	6	6p21.3	abhydrolase domain containing 16A	protein-coding	ABHD16A	abhydrolase domain containing 16A	O	HLA-B associated transcript 5|abhydrolase domain-containing protein 16A|protein G5	20130106	GO:0016021;GO:0016787;	-	-	-
ABHD2	chr15:89631380-89745591	skm1KD	skm1NC	OK	5.06384	3.63373	-0.478783	-2.04396	0.0004	0.00423404	down	9606	11057	ABHD2	-	HS1-2|LABH2|PHPS1-2	HGNC:18717|MIM:612196|Ensembl:ENSG00000140526|HPRD:09791|Vega:OTTHUMG00000148684	15	15q26.1	abhydrolase domain containing 2	protein-coding	ABHD2	abhydrolase domain containing 2	O	abhydrolase domain-containing protein 2|alpha/beta hydrolase domain containing protein 2|lung alpha/beta hydrolase 2|protein PHPS1-2	20130106	GO:0003674;GO:0004091;GO:0008150;GO:0009611;GO:0016021;GO:0030336;	-	K13697	-
ABHD4	chr14:23067146-23081265	skm1KD	skm1NC	OK	1.99365	1.19804	-0.734734	-1.9763	0.00085	0.00766588	down	9606	63874	ABHD4	-	ABH4	HGNC:20154|Ensembl:ENSG00000100439|HPRD:12406|Vega:OTTHUMG00000028686	14	14q11.2	abhydrolase domain containing 4	protein-coding	ABHD4	abhydrolase domain containing 4	O	abhydrolase domain-containing protein 4|alpha/beta-hydrolase 4|lyso-N-acylphosphatidylethanolamine lipase	20130106	GO:0016042;GO:0016787;	-	K13698	-
ABL1	chr9:133589267-133763062	skm1KD	skm1NC	OK	8.09461	6.46667	-0.323939	-1.43316	0.0146	0.067295	down	9606	25	ABL1	RP11-83J21.1	ABL|JTK7|bcr/abl|c-ABL|p150|v-abl	HGNC:76|MIM:189980|Ensembl:ENSG00000097007|HPRD:01809|Vega:OTTHUMG00000020813	9	9q34.1	c-abl oncogene 1. non-receptor tyrosine kinase	protein-coding	ABL1	c-abl oncogene 1. non-receptor tyrosine kinase	O	Abelson tyrosine-protein kinase 1|bcr/c-abl oncogene protein|c-abl oncogene 1. receptor tyrosine kinase|proto-oncogene c-Abl|proto-oncogene tyrosine-protein kinase ABL1|tyrosine-protein kinase ABL1|v-abl Abelson murine leukemia viral oncogene homolog 1	20130113	GO:0000115;GO:0000287;GO:0003677;GO:0003785;GO:0004515;GO:0004713;GO:0004715;GO:0005515;GO:0005524;GO:0005634;GO:0005634;GO:0005634;GO:0005730;GO:0005730;GO:0005737;GO:0005739;GO:0005829;GO:0006298;GO:0006355;GO:0006464;GO:0006897;GO:0006914;GO:0006974;GO:0006975;GO:0007155;GO:0007411;GO:0007596;GO:0008022;GO:0008630;GO:0010506;GO:0015629;GO:0017124;GO:0018108;GO:0030036;GO:0030100;GO:0030145;GO:…	EC:2.7.10.2	K06619	ko04012;ko04110;ko04360;ko04722;ko05130;ko05131;ko05200;ko05220;ko05416;
ABLIM2	chr4:7967036-8160559	skm1KD	skm1NC	OK	0.754329	0.243866	-1.62911	-2.70428	5e-05	0.000730448	down	9606	84448	ABLIM2	-	-	HGNC:19195|MIM:612544|Ensembl:ENSG00000163995|Vega:OTTHUMG00000057427	4	4p16.1	actin binding LIM protein family. member 2	protein-coding	ABLIM2	actin binding LIM protein family. member 2	O	abLIM-2|actin binding LIM protein 2|actin-binding LIM protein 2|actin-binding LIM protein family member 2	20130106	GO:0003779;GO:0005634;GO:0005730;GO:0005737;GO:0005737;GO:0007010;GO:0007411;GO:0008270;GO:0015629;GO:0045111;GO:0046872;	-	K07520	ko04360;
ACAD10	chr12:112123856-112194911	skm1KD	skm1NC	OK	2.47571	1.89379	-0.386569	-1.30218	0.023	0.0933853	down	9606	80724	ACAD10	-	-	HGNC:21597|MIM:611181|Ensembl:ENSG00000111271|HPRD:10625|Vega:OTTHUMG00000169602	12	12q24.12	acyl-CoA dehydrogenase family. member 10	protein-coding	ACAD10	acyl-CoA dehydrogenase family. member 10	O	ACAD-10|acyl-CoA dehydrogenase family member 10|acyl-Coenzyme A dehydrogenase family. member 10	20130123	GO:0003995;GO:0005739;GO:0016772;GO:0016787;GO:0050660;	-	K11729	-
ACADL	chr2:211052715-211090215	skm1KD	skm1NC	OK	1.64469	0.996027	-0.723556	-1.59316	0.0063	0.0362701	down	9606	33	ACADL	-	ACAD4|LCAD	HGNC:88|MIM:609576|Ensembl:ENSG00000115361|HPRD:01939|Vega:OTTHUMG00000132989	2	2q34	acyl-CoA dehydrogenase. long chain	protein-coding	ACADL	acyl-CoA dehydrogenase. long chain	O	acyl-Coenzyme A dehydrogenase. long chain|long-chain specific acyl-CoA dehydrogenase. mitochondrial	20130106	GO:0000062;GO:0001659;GO:0003995;GO:0004466;GO:0005737;GO:0005739;GO:0005759;GO:0006635;GO:0016401;GO:0019254;GO:0031966;GO:0033539;GO:0042413;GO:0042758;GO:0044242;GO:0044255;GO:0044281;GO:0045717;GO:0046322;GO:0050660;GO:0051289;GO:0055114;GO:0090181;	EC:1.3.8.8	K00255	ko00071;ko01100;ko03320;
ACAP1	chr17:7239847-7254793	skm1KD	skm1NC	OK	0.4344	0.756075	0.799503	1.56086	0.0083	0.0447325	up	9606	9744	ACAP1	-	CENTB1	HGNC:16467|MIM:607763|Ensembl:ENSG00000072818|HPRD:08474|Vega:OTTHUMG00000102199	17	17p13.1	ArfGAP with coiled-coil. ankyrin repeat and PH domains 1	protein-coding	ACAP1	ArfGAP with coiled-coil. ankyrin repeat and PH domains 1	O	Arf GAP with coiled coil. ANK repeat and PH domains 1|arf-GAP with coiled-coil. ANK repeat and PH domain-containing protein 1|centaurin. beta 1|centaurin-beta-1|cnt-b1	20130108	GO:0005543;GO:0008060;GO:0008270;GO:0015031;GO:0019904;GO:0032312;GO:0046872;	-	K12489	ko04144;
ACAP3	chr1:1227763-1243269	skm1KD	skm1NC	OK	9.88751	12.4334	0.330547	1.47313	0.0117	0.0573918	up	9606	116983	ACAP3	-	CENTB5	HGNC:16754|Ensembl:ENSG00000131584|HPRD:10820|Vega:OTTHUMG00000002235	1	-	ArfGAP with coiled-coil. ankyrin repeat and PH domains 3	protein-coding	ACAP3	ArfGAP with coiled-coil. ankyrin repeat and PH domains 3	O	arf-GAP with coiled-coil. ANK repeat and PH domain-containing protein 3|centaurin. beta 5|centaurin-beta-5|cnt-b5	20130108	GO:0005543;GO:0008060;GO:0008270;GO:0019904;GO:0032312;GO:0046872;	-	K12489	ko04144;
ACBD4	chr17:43209966-43221543	skm1KD	skm1NC	OK	10.2788	6.94098	-0.566466	-2.19699	0.0001	0.00133043	down	9606	79777	ACBD4	HMFT0700	-	HGNC:23337|Ensembl:ENSG00000181513|Vega:OTTHUMG00000180111	17	17q21.31	acyl-CoA binding domain containing 4	protein-coding	ACBD4	acyl-CoA binding domain containing 4	O	acyl-CoA-binding domain-containing protein 4|acyl-Coenzyme A binding domain containing 4	20130106	GO:0000062;GO:0008289;	-	-	-
ACBD7	chr10:15117473-15130775	skm1KD	skm1NC	OK	1.98581	1.43881	-0.464854	-1.2892	0.02755	0.105405	down	9606	414149	ACBD7	RP11-455B2.6	bA455B2.2	HGNC:17715|Ensembl:ENSG00000176244|Vega:OTTHUMG00000017725	10	10p13	acyl-CoA binding domain containing 7	protein-coding	ACBD7	acyl-CoA binding domain containing 7	O	acyl-CoA-binding domain-containing protein 7|acyl-Coenzyme A binding domain containing 7	20121230	GO:0000062;GO:0008289;	-	-	-
ACCS	chr11:44087728-44105569	skm1KD	skm1NC	OK	24.1736	20.1274	-0.26427	-1.13751	0.0488	0.156323	down	9606	84680	ACCS	-	ACS|PHACS	HGNC:23989|MIM:608405|Ensembl:ENSG00000110455|HPRD:10524|Vega:OTTHUMG00000166427	11	11p11	1-aminocyclopropane-1-carboxylate synthase homolog (Arabidopsis)(non-functional)	protein-coding	ACCS	1-aminocyclopropane-1-carboxylate synthase homolog (Arabidopsis)(non-functional)	O	1-aminocyclopropane-1-carboxylate synthase-like protein 1|ACC synthase-like protein 1	20130106	GO:0016847;GO:0030170;GO:0042803;	-	-	-
ACD	chr16:67679029-67694718	skm1KD	skm1NC	OK	52.5874	62.6734	0.253136	1.17583	0.03735	0.130638	up	9606	65057	ACD	-	PIP1|PTOP|TINT1|TPP1	HGNC:25070|MIM:609377|Ensembl:ENSG00000102977|HPRD:12417|Vega:OTTHUMG00000137547	16	16q22.1	adrenocortical dysplasia homolog (mouse)	protein-coding	ACD	adrenocortical dysplasia homolog (mouse)	O	POT1 and TIN2 organizing protein|POT1 and TIN2-interacting protein|TIN2 interacting protein 1|adrenocortical dysplasia protein homolog	20130111	GO:0000723;GO:0000723;GO:0000781;GO:0000783;GO:0001501;GO:0001655;GO:0003677;GO:0005515;GO:0005654;GO:0006886;GO:0016233;GO:0016233;GO:0030326;GO:0031848;GO:0032202;GO:0032211;GO:0032211;GO:0035282;GO:0051973;GO:0060381;GO:0070182;GO:0070198;	-	K11114	-
ACER3	chr11:76571916-76734850	skm1KD	skm1NC	OK	1.44545	2.19368	0.601835	1.74118	0.00305	0.0209116	up	9606	55331	ACER3	-	APHC|PHCA	HGNC:16066|Ensembl:ENSG00000078124|HPRD:17844|Vega:OTTHUMG00000165225	11	11q13.5	alkaline ceramidase 3	protein-coding	ACER3	alkaline ceramidase 3	O	alkCDase 3|alkaline CDase 3|alkaline dihydroceramidase SB89|alkaline phytoceramidase|phytoceramidase. alkaline	20130106	GO:0005789;GO:0006644;GO:0006665;GO:0006672;GO:0008284;GO:0030148;GO:0030173;GO:0030176;GO:0044281;GO:0046512;GO:0070774;GO:0071602;	EC:3.5.1.-	K04711	ko00600;
ACOT7	chr1:6324331-6453826	skm1KD	skm1NC	OK	78.6466	94.6964	0.267924	1.2079	0.03935	0.13505	up	9606	11332	ACOT7	RP1-120G22.10-004	ACH1|ACT|BACH|CTE-II|LACH|LACH1|RP1-120G22.10|hBACH	HGNC:24157|MIM:602587|Ensembl:ENSG00000097021|HPRD:12517|Vega:OTTHUMG00000001295	1	1p36	acyl-CoA thioesterase 7	protein-coding	ACOT7	acyl-CoA thioesterase 7	O	CTE-IIa|acyl-CoA thioesterase 2|acyl-CoA thioesterase. long chain|brain acyl CoA hydrolase|brain acyl-CoA hydrolase|cytosolic acyl coenzyme A thioester hydrolase|long chain acyl-CoA thioester hydrolase	20130106	GO:0000062;GO:0003824;GO:0004091;GO:0005737;GO:0005739;GO:0005829;GO:0006629;GO:0009062;GO:0016290;GO:0043005;GO:0044297;	EC:3.1.2.2	K01068	ko00062;ko01040;ko01100;
ACOT8	chr20:44462469-44486048	skm1KD	skm1NC	OK	39.6735	48.9355	0.302708	1.29143	0.0232	0.0938814	up	9606	10005	ACOT8	RP3-337O18.2	HNAACTE|PTE-1|PTE-2|PTE1|PTE2|hACTE-III|hTE	HGNC:15919|MIM:608123|Ensembl:ENSG00000101473|HPRD:06998|Vega:OTTHUMG00000033045	20	20q13.12	acyl-CoA thioesterase 8	protein-coding	ACOT8	acyl-CoA thioesterase 8	O	HIV-Nef associated acyl-CoA thioesterase|acyl-coenzyme A thioesterase 8|choloyl-CoA hydrolase|choloyl-coenzyme A thioesterase|long-chain fatty-acyl-CoA hydrolase|palmitoyl-CoA hydrolase|peroxisomal acyl-CoA thioesterase 1|peroxisomal acyl-coenzyme A thioester hydrolase 1|peroxisomal long-chain acyl-CoA thioesterase 1|thioesterase II|thioesterase III	20130106	GO:0004091;GO:0005102;GO:0005515;GO:0005739;GO:0005782;GO:0005782;GO:0005782;GO:0006637;GO:0006699;GO:0008206;GO:0016290;GO:0016559;GO:0019048;GO:0033540;GO:0033559;GO:0033882;GO:0036109;GO:0043649;GO:0044255;GO:0044281;GO:0047617;GO:0052815;	EC:3.1.2.27	K11992	ko00120;ko01100;ko04146;
ACP6	chr1:147119167-147142634	skm1KD	skm1NC	OK	24.0237	18.0973	-0.408679	-1.78508	0.0019	0.0144834	down	9606	51205	ACP6	UNQ205/PRO231	ACPL1|LPAP|PACPL1	HGNC:29609|MIM:611471|Ensembl:ENSG00000162836|HPRD:16472|Vega:OTTHUMG00000014019	1	1q21	acid phosphatase 6. lysophosphatidic	protein-coding	ACP6	acid phosphatase 6. lysophosphatidic	O	acid phosphatase like 1|acid phosphatase-like protein 1|lysophosphatidic acid phosphatase type 6	20130108	GO:0003993;GO:0005576;GO:0005737;GO:0005739;GO:0006629;	EC:3.1.3.2	K14395	ko00740;
ACSF3	chr16:89160216-89222171	skm1KD	skm1NC	OK	10.9513	13.7945	0.332996	1.45316	0.01085	0.0543265	up	9606	197322	ACSF3	PSEC0197	-	HGNC:27288|MIM:614245|Ensembl:ENSG00000176715|HPRD:14117|Vega:OTTHUMG00000138044	16	16q24.3	acyl-CoA synthetase family member 3	protein-coding	ACSF3	acyl-CoA synthetase family member 3	O	acyl-CoA synthetase family member 3. mitochondrial|malonyl-CoA synthetase	20130116	GO:0005524;GO:0005739;GO:0006631;GO:0006633;GO:0016878;GO:0090409;GO:0090410;	-	-	-
ACSS2	chr20:33462765-33515769	skm1KD	skm1NC	OK	11.2169	14.4133	0.361731	1.58641	0.00645	0.0369749	up	9606	55902	ACSS2	RP5-1161H23.2	ACAS2|ACECS|ACS|ACSA|dJ1161H23.1	HGNC:15814|MIM:605832|Ensembl:ENSG00000131069|Vega:OTTHUMG00000032317	20	20q11.22	acyl-CoA synthetase short-chain family member 2	protein-coding	ACSS2	acyl-CoA synthetase short-chain family member 2	O	acetate thiokinase|acetate-CoA ligase|acetyl-Coenzyme A synthetase 2 (ADP forming)|acetyl-coenzyme A synthetase. cytoplasmic|acyl-activating enzyme|cytoplasmic acetyl-coenzyme A synthetase	20130106	GO:0003987;GO:0005524;GO:0005634;GO:0005730;GO:0005737;GO:0005737;GO:0005829;GO:0006069;GO:0006805;GO:0008610;GO:0016208;GO:0019427;GO:0043231;GO:0044281;	EC:6.2.1.1	K01895	ko00010;ko00620;ko00640;ko01100;
ACTA2	chr10:90694830-90775542	skm1KD	skm1NC	OK	7.00234	4.40578	-0.668438	-1.72281	0.0045	0.0282086	down	9606	59	ACTA2	GIG46	AAT6|ACTSA|MYMY5	HGNC:130|MIM:102620|Ensembl:ENSG00000107796|HPRD:00031|Vega:OTTHUMG00000018700	10	10q23.3	actin. alpha 2. smooth muscle. aorta	protein-coding	ACTA2	actin. alpha 2. smooth muscle. aorta	O	actin. aortic smooth muscle|alpha-cardiac actin|cell growth-inhibiting gene 46 protein	20130123	GO:0005524;GO:0005737;GO:0005829;GO:0006936;GO:0008217;GO:0009615;GO:0014829;GO:0015629;GO:0030485;GO:0043234;GO:0072144;	-	K12313	ko04270;
ACTL10	chr20:32244892-32262264	skm1KD	skm1NC	OK	7.59532	11.9273	0.651087	1.31583	0.02875	0.108857	up	9606	170487	ACTL10	-	C20orf134|dJ63M2.2	HGNC:16127|Ensembl:ENSG00000182584|HPRD:18570|Vega:OTTHUMG00000032262	20	20q11.22	actin-like 10	protein-coding	ACTL10	actin-like 10	O	actin-like protein 10	20121230	-	-	-	-
ACTR10	chr14:58666832-58702353	skm1KD	skm1NC	OK	31.3647	26.1887	-0.260199	-1.15321	0.04605	0.150145	down	9606	55860	ACTR10	-	ACTR11|Arp11|HARP11	HGNC:17372|Ensembl:ENSG00000131966|HPRD:12420|Vega:OTTHUMG00000171049	14	14q23.1	actin-related protein 10 homolog (S. cerevisiae)	protein-coding	ACTR10	actin-related protein 10 homolog (S. cerevisiae)	O	actin-related protein 10|actin-related protein 11	20130106	GO:0005737;GO:0005869;GO:0007018;	-	K16576	-
ACTR1B	chr2:98272401-98280561	skm1KD	skm1NC	OK	27.8633	19.3534	-0.52578	-2.34762	0.0001	0.00133043	down	9606	10120	ACTR1B	-	ARP1B|CTRN2|PC3	HGNC:168|MIM:605144|Ensembl:ENSG00000115073|HPRD:05508|Vega:OTTHUMG00000130549	2	2q11.1-q11.2	ARP1 actin-related protein 1 homolog B. centractin beta (yeast)	protein-coding	ACTR1B	ARP1 actin-related protein 1 homolog B. centractin beta (yeast)	O	actin-related protein 1B|beta-centractin|centractin beta	20130106	GO:0005515;GO:0005524;GO:0005737;GO:0005813;GO:0005829;GO:0005869;GO:0019886;	-	K16577	-
ACVR1	chr2:158592957-158732374	skm1KD	skm1NC	OK	2.20372	1.63583	-0.429917	-1.20442	0.034	0.121889	down	9606	90	ACVR1	-	ACTRI|ACVR1A|ACVRLK2|ALK2|FOP|SKR1|TSRI	HGNC:171|MIM:102576|Ensembl:ENSG00000115170|HPRD:00021|Vega:OTTHUMG00000131967	2	2q23-q24	activin A receptor. type I	protein-coding	ACVR1	activin A receptor. type I	O	TGF-B superfamily receptor type I|activin A receptor. type II-like kinase 2|activin receptor type I|activin receptor type-1|activin receptor-like kinase 2|hydroxyalkyl-protein kinase|serine/threonine-protein kinase receptor R1	20130113	GO:0000082;GO:0001569;GO:0001655;GO:0001701;GO:0001702;GO:0001707;GO:0001755;GO:0002526;GO:0003143;GO:0003183;GO:0003289;GO:0004672;GO:0004674;GO:0004675;GO:0004702;GO:0005025;GO:0005515;GO:0005524;GO:0005887;GO:0006468;GO:0007179;GO:0007281;GO:0007368;GO:0009968;GO:0010862;GO:0016361;GO:0017046;GO:0018107;GO:0030278;GO:0030501;GO:0030509;GO:0032924;GO:0032926;GO:0042803;GO:0043066;GO:0045177;GO:…	EC:2.7.11.30	K04675	ko04060;ko04350;
ADAL	chr15:43622871-43646096	skm1KD	skm1NC	OK	6.97604	5.3886	-0.372498	-1.25951	0.02975	0.111419	down	9606	161823	ADAL	-	-	HGNC:31853|Ensembl:ENSG00000168803|HPRD:11779|Vega:OTTHUMG00000176646	15	15q15.3	adenosine deaminase-like	protein-coding	ADAL	adenosine deaminase-like	O	adenosine deaminase-like protein	20121230	GO:0004000;GO:0004000;GO:0005829;GO:0005829;GO:0006144;GO:0006154;GO:0009117;GO:0009168;GO:0017144;GO:0043101;GO:0043103;GO:0044281;GO:0046103;GO:0046872;GO:0055086;	-	-	-
ADAM15	chr1:155006281-155042029	skm1KD	skm1NC	OK	93.1545	120.229	0.368087	1.57667	0.0057	0.0336013	up	9606	8751	ADAM15	RP11-540D14.1	MDC15	HGNC:193|MIM:605548|Ensembl:ENSG00000143537|HPRD:05674|Vega:OTTHUMG00000013898	1	1q21.3	ADAM metallopeptidase domain 15	protein-coding	ADAM15	ADAM metallopeptidase domain 15	O	MDC-15|a disintegrin and metalloproteinase domain 15 (metargidin)|disintegrin and metalloproteinase domain-containing protein 15|metalloprotease RGD disintegrin protein|metalloproteinase-like. disintegrin-like. and cysteine-rich protein 15	20130123	GO:0001525;GO:0001669;GO:0004222;GO:0005515;GO:0005912;GO:0006508;GO:0007160;GO:0008237;GO:0008270;GO:0012505;GO:0016021;GO:0017124;GO:0019861;GO:0030574;GO:0042246;GO:0046872;GO:0060317;	EC:3.4.24.-	K06836	-
ADAM28	chr8:24151579-24212726	skm1KD	skm1NC	OK	3.3442	1.80849	-0.886877	-2.74206	5e-05	0.000730448	down	9606	10863	ADAM28	-	ADAM 28|ADAM23|MDC-L|MDC-Lm|MDC-Ls|MDCL|eMDC II|eMDCII	HGNC:206|MIM:606188|Ensembl:ENSG00000042980|HPRD:08391|Vega:OTTHUMG00000163780	8	8p21.2	ADAM metallopeptidase domain 28	protein-coding	ADAM28	ADAM metallopeptidase domain 28	O	disintegrin and metalloproteinase domain-containing protein 28|epididymial metalloproteinase-like. disintegrin-like. and cysteine-rich protein II|metalloproteinase-like. disintegrin-like. and cysteine-rich protein-L	20121230	GO:0004222;GO:0005576;GO:0005886;GO:0006508;GO:0007283;GO:0008237;GO:0008270;GO:0016021;GO:0046872;	EC:3.4.24.-	K08614	-
ADAMDEC1	chr8:24241797-24263526	skm1KD	skm1NC	OK	5.18936	2.82586	-0.876868	-2.74041	5e-05	0.000730448	down	9606	27299	ADAMDEC1	-	M12.219	HGNC:16299|MIM:606393|Ensembl:ENSG00000134028|HPRD:07070|Vega:OTTHUMG00000097858	8	8p21.2	ADAM-like. decysin 1	protein-coding	ADAMDEC1	ADAM-like. decysin 1	O	ADAM DEC1|ADAM-like protein decysin-1|a disintegrin and metalloproteinase domain-like protein decysin-1|decysin|disintegrin protease	20121230	GO:0004222;GO:0005575;GO:0005576;GO:0006508;GO:0006955;GO:0007162;GO:0008270;GO:0046872;	EC:3.4.24.-	K08634	-
ADAMTS10	chr19:8645125-8675588	skm1KD	skm1NC	OK	1.41829	0.681443	-1.05748	-2.92713	5e-05	0.000730448	down	9606	81794	ADAMTS10	-	ADAM-TS10|WMS|WMS1	HGNC:13201|MIM:608990|Ensembl:ENSG00000142303|HPRD:07470	19	19p13.2	ADAM metallopeptidase with thrombospondin type 1 motif. 10	protein-coding	ADAMTS10	ADAM metallopeptidase with thrombospondin type 1 motif. 10	O	A disintegrin and metalloproteinase with thrombospondin motifs 10|ADAM-TS 10|ADAMTS-10|a disintegrin-like and metalloprotease (reprolysin type) with thrombospondin type 1 motif. 10|zinc metalloendopeptidase	20130106	GO:0001527;GO:0003674;GO:0004222;GO:0005515;GO:0005575;GO:0006508;GO:0008150;GO:0008270;GO:0031012;GO:0046872;	EC:3.4.24.-	K08625	-
ADAMTS2	chr5:178537851-178772431	skm1KD	skm1NC	OK	2.31665	1.59787	-0.535895	-1.34768	0.02435	0.0971665	down	9606	9509	ADAMTS2	-	ADAM-TS2|ADAMTS-2|ADAMTS-3|NPI|PC I-NP|PCI-NP|PCINP|PCPNI|PNPI	HGNC:218|MIM:604539|Ensembl:ENSG00000087116|HPRD:05173|Vega:OTTHUMG00000130915	5	5qter	ADAM metallopeptidase with thrombospondin type 1 motif. 2	protein-coding	ADAMTS2	ADAM metallopeptidase with thrombospondin type 1 motif. 2	O	A disintegrin and metalloproteinase with thrombospondin motifs 2|a disintegrin-like and metalloprotease (reprolysin type) with thrombospondin type 1 motif. 2|procollagen I N-proteinase|procollagen I/II amino propeptide-processing enzyme|procollagen N-endopeptidase	20130106	GO:0004222;GO:0005576;GO:0005578;GO:0006508;GO:0007283;GO:0008237;GO:0008270;GO:0016485;GO:0030198;GO:0030199;GO:0030324;GO:0030574;GO:0043588;GO:0046872;	EC:3.4.24.14	K08618	-
ADAMTSL5	chr19:1505016-1513188	skm1KD	skm1NC	OK	1.64625	2.28591	0.47358	1.36671	0.0172	0.0760544	up	9606	339366	ADAMTSL5	-	THSD6	HGNC:27912|Ensembl:ENSG00000185761|HPRD:15504|Vega:OTTHUMG00000180093	19	19p13.3	ADAMTS-like 5	protein-coding	ADAMTSL5	ADAMTS-like 5	O	ADAMTS-like protein 5|ADAMTSL-5|thrombospondin type-1 domain-containing protein 6|thrombospondin. type I. domain containing 6	20130106	GO:0004222;GO:0005578;GO:0008270;	-	-	-
ADAP1	chr7:937536-994289	skm1KD	skm1NC	OK	30.5168	49.0678	0.685172	3.17795	5e-05	0.000730448	up	9606	11033	ADAP1	-	CENTA1|GCS1L|p42IP4	HGNC:16486|MIM:608114|Ensembl:ENSG00000105963|HPRD:09733|Vega:OTTHUMG00000023380	7	7p22.3	ArfGAP with dual PH domains 1	protein-coding	ADAP1	ArfGAP with dual PH domains 1	O	arf-GAP with dual PH domain-containing protein 1|centaurin. alpha 1|centaurin-alpha|centaurin-alpha-1|cnt-a1|putative MAPK-activating protein PM25	20130106	GO:0005515;GO:0005543;GO:0005634;GO:0005737;GO:0005886;GO:0007166;GO:0008060;GO:0008270;GO:0032312;GO:0043087;GO:0043533;GO:0046872;	-	-	-
ADAR	chr1:154554533-154600456	skm1KD	skm1NC	OK	24.9243	29.5094	0.243622	1.13523	0.04815	0.15494	up	9606	103	ADAR	RP11-61L14.5	ADAR1|AGS6|DRADA|DSH|DSRAD|G1P1|IFI-4|IFI4|K88DSRBP|P136	HGNC:225|MIM:146920|Ensembl:ENSG00000160710|HPRD:07528|Vega:OTTHUMG00000037261	1	1q21.3	adenosine deaminase. RNA-specific	protein-coding	ADAR	adenosine deaminase. RNA-specific	O	136 kDa double-stranded RNA-binding protein|adenosine deaminase acting on RNA 1-A|double-stranded RNA-specific adenosine deaminase|dsRNA adenosine deaminase|interferon-induced protein 4|interferon-inducible protein 4	20130123	GO:0003677;GO:0003725;GO:0003726;GO:0003726;GO:0005515;GO:0005634;GO:0005634;GO:0005654;GO:0005730;GO:0005737;GO:0005737;GO:0006382;GO:0006382;GO:0006382;GO:0006397;GO:0006606;GO:0006611;GO:0009615;GO:0010467;GO:0016553;GO:0016556;GO:0019221;GO:0031047;GO:0035455;GO:0043066;GO:0044387;GO:0044387;GO:0044530;GO:0045070;GO:0045070;GO:0045087;GO:0046872;GO:0051607;GO:0060337;	EC:3.5.4.-	K12968	ko04623;ko05162;ko05164;
ADARB1	chr21:46494492-46646478	skm1KD	skm1NC	OK	4.97051	3.86867	-0.361556	-1.32573	0.0223	0.0915286	down	9606	104	ADARB1	-	ADAR2|DRABA2|DRADA2|RED1	HGNC:226|MIM:601218|Ensembl:ENSG00000197381|HPRD:06777|Vega:OTTHUMG00000090295	21	21q22.3	adenosine deaminase. RNA-specific. B1	protein-coding	ADARB1	adenosine deaminase. RNA-specific. B1	O	RED1 homolog|RNA editase|RNA editing deaminase 1|RNA-editing deaminase 1|RNA-editing enzyme 1|adenosine deaminase. RNA-specific. B1 (RED1 homolog rat)|adenosine deaminase. RNA-specific. B1 (homolog of rat RED1)|double-stranded RNA-specific editase 1|dsRNA adenosine deaminase DRADA2	20130106	GO:0003723;GO:0003725;GO:0003725;GO:0003726;GO:0003729;GO:0004000;GO:0005634;GO:0005654;GO:0005730;GO:0006382;GO:0006382;GO:0006396;GO:0006397;GO:0008285;GO:0010467;GO:0016553;GO:0016556;GO:0030336;GO:0044387;GO:0045070;GO:0045087;GO:0046872;GO:0051607;GO:0051726;	EC:3.5.-.-	K13194	-
ADAT1	chr16:75632246-75657221	skm1KD	skm1NC	OK	1.91454	3.02878	0.661738	2.15052	0.00025	0.00288133	up	9606	23536	ADAT1	-	HADAT1	HGNC:228|MIM:604230|Ensembl:ENSG00000065457|HPRD:11970|Vega:OTTHUMG00000137611	16	16q23.1	adenosine deaminase. tRNA-specific 1	protein-coding	ADAT1	adenosine deaminase. tRNA-specific 1	O	adenosine deaminase acting on tRNA|tRNA-specific adenosine deaminase 1|tRNA-specific adenosine-37 deaminase	20130106	GO:0003723;GO:0008033;GO:0008251;GO:0046872;	EC:3.5.4.-	K15440	-
ADAT3	chr19:1905372-1926012	skm1KD	skm1NC	OK	9.75993	18.6956	0.937756	1.76533	0.00365	0.0241472	up	9606	113179	ADAT3	-	FWP005|MST121|MSTP121|S863-5|TAD3	HGNC:25151|Ensembl:ENSG00000213638|HPRD:14000|Vega:OTTHUMG00000154591	19	19p13.3	adenosine deaminase. tRNA-specific 3	protein-coding	ADAT3	adenosine deaminase. tRNA-specific 3	O	adenosine deaminase. tRNA-specific 3. TAD3 homolog|tRNA-specific adenosine deaminase 3 homolog|tRNA-specific adenosine deaminase-like protein 3|tRNA-specific adenosine-34 deaminase subunit ADAT3	20130106	GO:0008033;GO:0008270;GO:0016787;GO:0046872;	-	K15442	-
ADCK2	chr7:140372952-140394908	skm1KD	skm1NC	OK	9.03319	7.14938	-0.337418	-1.33061	0.02015	0.0851068	down	9606	90956	ADCK2	-	AARF	HGNC:19039|Ensembl:ENSG00000133597|HPRD:10631|Vega:OTTHUMG00000157409	7	7q34	aarF domain containing kinase 2	protein-coding	ADCK2	aarF domain containing kinase 2	O	putative ubiquinone biosynthesis protein AarF|uncharacterized aarF domain-containing protein kinase 2	20130106	GO:0004674;GO:0005524;GO:0005739;GO:0016021;	-	K08869	-
ADCY6	chr12:49159974-49182820	skm1KD	skm1NC	OK	2.03353	1.45335	-0.48461	-1.66918	0.00445	0.0279678	down	9606	112	ADCY6	-	AC6	HGNC:237|MIM:600294|Ensembl:ENSG00000174233|HPRD:02621|Vega:OTTHUMG00000170396	12	12q12-q13	adenylate cyclase 6	protein-coding	ADCY6	adenylate cyclase 6	O	ATP pyrophosphate-lyase 6|adenylate cyclase type 6|adenylate cyclase type VI|adenylyl cyclase 6|ca(2+)-inhibitable adenylyl cyclase	20130106	GO:0004016;GO:0005102;GO:0005515;GO:0005524;GO:0005768;GO:0005886;GO:0005929;GO:0006112;GO:0006171;GO:0006833;GO:0007165;GO:0007173;GO:0007189;GO:0007193;GO:0007202;GO:0007212;GO:0007268;GO:0008294;GO:0008543;GO:0016020;GO:0016021;GO:0019901;GO:0031528;GO:0034199;GO:0035556;GO:0042383;GO:0044281;GO:0045121;GO:0046872;GO:0048011;GO:0055085;GO:0071377;GO:0071380;GO:0071870;	EC:4.6.1.1	K08046	ko00230;ko04062;ko04114;ko04270;ko04540;ko04713;ko04723;ko04724;ko04725;ko04727;ko04742;ko04912;ko04914;ko04916;ko04961;ko04962;ko04970;ko04971;ko04972;ko04976;ko05032;ko05166;ko05414;
ADD3	chr10:111705316-111895323	skm1KD	skm1NC	OK	5.85062	3.84692	-0.604886	-2.30766	5e-05	0.000730448	down	9606	120	ADD3	RP11-252O7.3	ADDL	HGNC:245|MIM:601568|Ensembl:ENSG00000148700|HPRD:03339|Vega:OTTHUMG00000019032	10	10q25.2	adducin 3 (gamma)	protein-coding	ADD3	adducin 3 (gamma)	O	adducin-like protein 70|gamma-adducin	20130106	GO:0000794;GO:0003779;GO:0005080;GO:0005200;GO:0005516;GO:0005856;GO:0005886;GO:0005911;GO:0005938;GO:0016020;GO:0042493;GO:0046872;	-	-	-
ADI1	chr2:3501689-3523350	skm1KD	skm1NC	OK	104.819	124.865	0.252475	1.17466	0.03925	0.134899	up	9606	55256	ADI1	HMFT1638	APL1|ARD|Fe-ARD|MTCBP1|Ni-ARD|SIPL	HGNC:30576|MIM:613400|Ensembl:ENSG00000182551|HPRD:17607|Vega:OTTHUMG00000112441	2	2p25.3	acireductone dioxygenase 1	protein-coding	ADI1	acireductone dioxygenase 1	O	1.2-dihydroxy-3-keto-5-methylthiopentene dioxygenase|MT1-MMP cytoplasmic tail-binding protein-1|acireductone dioxygenase (Fe(2+)-requiring)|acireductone dioxygenase (Ni(2+)-requiring)|membrane-type 1 matrix metalloproteinase cytoplasmic tail binding protein-1|submergence induced protein 2|submergence-induced protein-like factor	20130106	GO:0000096;GO:0005515;GO:0005634;GO:0005730;GO:0005737;GO:0005794;GO:0005829;GO:0005886;GO:0006595;GO:0010309;GO:0016491;GO:0019509;GO:0019509;GO:0019509;GO:0034641;GO:0044281;GO:0046872;	-	K08967	ko00270;ko01100;
ADM	chr11:10326641-10328923	skm1KD	skm1NC	OK	0.668326	0.317481	-1.07388	-1.39613	0.0251	0.0993706	down	9606	133	ADM	-	AM	HGNC:259|MIM:103275|Ensembl:ENSG00000148926|HPRD:00061|Vega:OTTHUMG00000165907	11	11p15.4	adrenomedullin	protein-coding	ADM	adrenomedullin	O	preproadrenomedullin	20121230	GO:0001570;GO:0001666;GO:0001843;GO:0002026;GO:0002031;GO:0005102;GO:0005179;GO:0005515;GO:0005576;GO:0005615;GO:0005737;GO:0006171;GO:0006701;GO:0007165;GO:0007204;GO:0007267;GO:0007507;GO:0007565;GO:0007568;GO:0008015;GO:0008209;GO:0008284;GO:0008285;GO:0009409;GO:0009611;GO:0010460;GO:0019933;GO:0030819;GO:0031100;GO:0031102;GO:0031623;GO:0031700;GO:0032496;GO:0032868;GO:0042475;GO:0042594;GO:…	-	K12333	ko04270;
ADM2	chr22:50919984-50924866	skm1KD	skm1NC	OK	10.4444	5.01113	-1.05953	-4.45688	5e-05	0.000730448	down	9606	79924	ADM2	RP4-579N16.10-002	AM2|dJ579N16.4	HGNC:28898|MIM:608682|Ensembl:ENSG00000128165|HPRD:10563|Vega:OTTHUMG00000150202	22	22q13.33	adrenomedullin 2	protein-coding	ADM2	adrenomedullin 2	O	intermedin	20130106	GO:0001525;GO:0005179;GO:0005576;GO:0006468;GO:0007189;GO:0007586;GO:0007631;GO:0010628;GO:0032403;GO:0045766;GO:0045776;	-	-	-
ADNP	chr20:49506882-49547527	skm1KD	skm1NC	OK	8.34168	6.31608	-0.40131	-1.68568	0.0035	0.0233598	down	9606	23394	ADNP	-	ADNP1	HGNC:15766|MIM:611386|Ensembl:ENSG00000101126|HPRD:09793|Vega:OTTHUMG00000032737	20	20q13.13	activity-dependent neuroprotector homeobox	protein-coding	ADNP	activity-dependent neuroprotector homeobox	O	ADNP homeobox 1|activity-dependent neuroprotective protein|activity-dependent neuroprotector homeobox protein	20130106	GO:0003682;GO:0003700;GO:0005507;GO:0005515;GO:0005615;GO:0005634;GO:0005730;GO:0005737;GO:0006351;GO:0007614;GO:0008270;GO:0009743;GO:0010035;GO:0010629;GO:0010835;GO:0010976;GO:0030424;GO:0030425;GO:0030828;GO:0031668;GO:0032091;GO:0032147;GO:0033484;GO:0042277;GO:0043025;GO:0043524;GO:0043565;GO:0045773;GO:0048487;GO:0050731;GO:0050805;GO:0051965;GO:0060206;	-	-	-
ADORA2A	chr22:24823529-24890783	skm1KD	skm1NC	OK	0.472907	0.743995	0.653735	1.26098	0.03415	0.12239	up	9606	135	ADORA2A	-	ADORA2|RDC8|hA2aR	HGNC:263|MIM:102776|Ensembl:ENSG00000128271|HPRD:00043|Vega:OTTHUMG00000150761	22	22q11.23	adenosine A2a receptor	protein-coding	ADORA2A	adenosine A2a receptor	O	adenosine A2 receptor|adenosine receptor A2a|adenosine receptor subtype A2a	20130106	GO:0000139;GO:0001609;GO:0001963;GO:0001975;GO:0005515;GO:0005882;GO:0005886;GO:0005886;GO:0005887;GO:0006171;GO:0006355;GO:0006469;GO:0006909;GO:0006915;GO:0006954;GO:0006968;GO:0007169;GO:0007188;GO:0007189;GO:0007190;GO:0007205;GO:0007267;GO:0007271;GO:0007417;GO:0007596;GO:0007600;GO:0007626;GO:0008015;GO:0008285;GO:0014049;GO:0014057;GO:0014061;GO:0014069;GO:0016020;GO:0019899;GO:0030673;GO:…	-	K04266	ko04020;ko04080;ko04270;ko05034;
ADPRHL1	chr13:114076259-114107839	skm1KD	skm1NC	OK	3.82308	2.36661	-0.691917	-2.04018	0.0008	0.00729124	down	9606	113622	ADPRHL1	RP11-102K13.1	ARH2	HGNC:21303|MIM:610620|Ensembl:ENSG00000153531|HPRD:12431|Vega:OTTHUMG00000017386	13	13q34	ADP-ribosylhydrolase like 1	protein-coding	ADPRHL1	ADP-ribosylhydrolase like 1	O	ADP-ribosyl-hydrolase|ADP-ribosylhydrolase 2|[Protein ADP-ribosylarginine] hydrolase-like protein 1	20121230	GO:0000287;GO:0003875;GO:0051725;	-	-	-
ADPRHL2	chr1:36554452-36559533	skm1KD	skm1NC	OK	21.8954	27.6155	0.334846	1.47024	0.01065	0.0536815	up	9606	54936	ADPRHL2	-	ARH3	HGNC:21304|MIM:610624|Ensembl:ENSG00000116863|HPRD:12432|Vega:OTTHUMG00000007628	1	1p34.3	ADP-ribosylhydrolase like 2	protein-coding	ADPRHL2	ADP-ribosylhydrolase like 2	O	ADP-ribosylhydrolase 3|[Protein ADP-ribosylarginine] hydrolase-like protein 2|poly(ADP-ribose) glycohydrolase ARH3|protein ADP-ribosylarginine hydrolase-like protein 2	20130106	GO:0004649;GO:0005634;GO:0005730;GO:0005759;GO:0046872;	EC:3.2.1.143	K11687	-
ADRA2C	chr4:3768295-3770253	skm1KD	skm1NC	OK	7.00087	5.39457	-0.376027	-1.31206	0.0276	0.105495	down	9606	152	ADRA2C	-	ADRA2L2|ADRA2RL2|ADRARL2|ALPHA2CAR	HGNC:283|MIM:104250|Ensembl:ENSG00000184160|HPRD:00085|Vega:OTTHUMG00000159830	4	4p16	adrenoceptor alpha 2C	protein-coding	ADRA2C	adrenoceptor alpha 2C	O	adrenergic. alpha-2C-. receptor|alpha-2 adrenergic receptor subtype C4|alpha-2C adrenergic receptor|alpha-2C adrenoceptor|alpha-2C adrenoreceptor|alpha-2C-adrenergic receptor|alpha-2CAR|alpha2-AR-C4	20130106	GO:0004938;GO:0005515;GO:0005737;GO:0005768;GO:0005886;GO:0005887;GO:0006112;GO:0007186;GO:0007267;GO:0007596;GO:0010700;GO:0010700;GO:0030168;GO:0030424;GO:0031694;GO:0032148;GO:0032811;GO:0035625;GO:0042803;GO:0044281;GO:0045666;GO:0046982;GO:0050796;GO:0051379;GO:0071883;	-	K04140	ko04080;
ADRBK1	chr11:67033904-67054029	skm1KD	skm1NC	OK	160.852	231.539	0.525518	2.36975	5e-05	0.000730448	up	9606	156	ADRBK1	-	BARK1|BETA-ARK1|GRK2	HGNC:289|MIM:109635|Ensembl:ENSG00000173020|HPRD:00182|Vega:OTTHUMG00000167104	11	11q13.1	adrenergic. beta. receptor kinase 1	protein-coding	ADRBK1	adrenergic. beta. receptor kinase 1	O	G-protein coupled receptor kinase 2|beta-ARK-1|beta-adrenergic receptor kinase 1	20130106	GO:0002029;GO:0003108;GO:0004672;GO:0004703;GO:0005515;GO:0005524;GO:0005543;GO:0005737;GO:0005829;GO:0005886;GO:0005901;GO:0007165;GO:0007173;GO:0007202;GO:0007213;GO:0007217;GO:0007507;GO:0007568;GO:0008543;GO:0014070;GO:0016020;GO:0016323;GO:0016324;GO:0018105;GO:0018107;GO:0030424;GO:0031623;GO:0031694;GO:0031755;GO:0033605;GO:0038032;GO:0042542;GO:0042699;GO:0043197;GO:0043198;GO:0045202;GO:…	EC:2.7.11.15	K00910	ko04062;ko04144;ko04724;ko05032;
ADRM1	chr20:60878026-60883918	skm1KD	skm1NC	OK	212.579	297.886	0.48676	2.25759	5e-05	0.000730448	up	9606	11047	ADRM1	-	ARM1|GP110|Rpn13	HGNC:15759|MIM:610650|Ensembl:ENSG00000130706|HPRD:06440|Vega:OTTHUMG00000032904	20	20q13.33	adhesion regulating molecule 1	protein-coding	ADRM1	adhesion regulating molecule 1	O	110 kDa cell membrane glycoprotein|ARM-1|M(r) 110.000 surface antigen|adhesion-regulating molecule 1|hRpn13|proteasomal ubiquitin receptor ADRM1|proteasome regulatory particle non-ATPase 13|regulatory particle non-ATPase 13|rpn13 homolog	20130106	GO:0000502;GO:0002020;GO:0005515;GO:0005634;GO:0005730;GO:0005737;GO:0005886;GO:0005887;GO:0006368;GO:0010950;GO:0016020;GO:0043248;GO:0061133;GO:0070628;	-	-	-
ADSS	chr1:244571793-244615436	skm1KD	skm1NC	OK	21.7291	17.6726	-0.29811	-1.28287	0.0254	0.100229	down	9606	159	ADSS	RP11-518L10.4	ADEH|ADSS 2	HGNC:292|MIM:103060|Ensembl:ENSG00000035687|HPRD:00050|Vega:OTTHUMG00000040102	1	1q44	adenylosuccinate synthase	protein-coding	ADSS	adenylosuccinate synthase	O	AMPSase 2|IMP--aspartate ligase 2|L-type adenylosuccinate synthetase|adenylosuccinate synthetase (Ade(-)H-complementing)|adenylosuccinate synthetase isozyme 2|adenylosuccinate synthetase. acidic isozyme|adenylosuccinate synthetase. liver isozyme	20130106	GO:0000287;GO:0002376;GO:0004019;GO:0004019;GO:0005525;GO:0005737;GO:0005829;GO:0005886;GO:0006144;GO:0006167;GO:0006167;GO:0009168;GO:0042301;GO:0044208;GO:0044281;GO:0055086;	EC:6.3.4.4	K01939	ko00230;ko00250;ko01100;
ADSSL1	chr14:105190533-105213647	skm1KD	skm1NC	OK	3.05878	1.39085	-1.13699	-2.93217	5e-05	0.000730448	down	9606	122622	ADSSL1	-	-	HGNC:20093|MIM:612498|Ensembl:ENSG00000185100|HPRD:12433|Vega:OTTHUMG00000170818	14	14q32.33	adenylosuccinate synthase like 1	protein-coding	ADSSL1	adenylosuccinate synthase like 1	O	AMPSase 1|IMP--aspartate ligase 1|M-type adenylosuccinate synthetase|adSS 1|adenylosuccinate synthetase isozyme 1|adenylosuccinate synthetase. basic isozyme|adenylosuccinate synthetase. muscle isozyme	20130105	GO:0000287;GO:0002376;GO:0004019;GO:0005525;GO:0005737;GO:0005829;GO:0006144;GO:0006167;GO:0009168;GO:0042301;GO:0044208;GO:0044281;GO:0055086;	EC:6.3.4.4	K01939	ko00230;ko00250;ko01100;
AEN	chr15:89164526-89175512	skm1KD	skm1NC	OK	12.208	18.8525	0.626935	2.79511	5e-05	0.000730448	up	9606	64782	AEN	SBBI58	ISG20L1|pp12744	HGNC:25722|MIM:610177|Ensembl:ENSG00000181026|HPRD:08573|Vega:OTTHUMG00000148681	15	15q26.1	apoptosis enhancing nuclease	protein-coding	AEN	apoptosis enhancing nuclease	O	apoptosis-enhancing nuclease|interferon stimulated exonuclease gene 20kDa-like 1|interferon-stimulated 20 kDa exonuclease-like 1	20130106	GO:0003676;GO:0004527;GO:0005634;GO:0005654;GO:0005730;GO:0010212;GO:0042771;	-	-	-
AFG3L2	chr18:12328942-12377275	skm1KD	skm1NC	OK	36.0929	44.2139	0.292787	1.3572	0.0179	0.0781474	up	9606	10939	AFG3L2	-	SCA28|SPAX5	HGNC:315|MIM:604581|Ensembl:ENSG00000141385|HPRD:05205|Vega:OTTHUMG00000131695	18	18p11	AFG3 ATPase family member 3-like 2 (S. cerevisiae)	protein-coding	AFG3L2	AFG3 ATPase family member 3-like 2 (S. cerevisiae)	O	AFG3 ATPase family gene 3-like 2|AFG3-like protein 2|ATPase family gene 3. yeast|paraplegin-like protein	20130106	GO:0004222;GO:0005515;GO:0005524;GO:0005739;GO:0005743;GO:0006508;GO:0007409;GO:0007528;GO:0008053;GO:0008219;GO:0008270;GO:0016021;GO:0017111;GO:0021675;GO:0030163;GO:0034982;GO:0040014;GO:0042407;GO:0042552;GO:0046872;GO:0051082;GO:0060013;	EC:3.4.24.-	K08956	-
AFTPH	chr2:64751438-64820138	skm1KD	skm1NC	OK	6.01613	4.79795	-0.326417	-1.26554	0.02655	0.102983	down	9606	54812	AFTPH	-	Nbla10388	HGNC:25951|Ensembl:ENSG00000119844|HPRD:10635|Vega:OTTHUMG00000129539	2	2p14	aftiphilin	protein-coding	AFTPH	aftiphilin	O	aftiphilin protein	20130106	GO:0005634;GO:0005730;GO:0005737;GO:0005794;GO:0005829;GO:0015031;GO:0030121;GO:0030276;GO:0043231;	-	-	-
AGA	chr4:178351928-178363657	skm1KD	skm1NC	OK	17.9366	12.0173	-0.577796	-2.34418	5e-05	0.000730448	down	9606	175	AGA	-	AGU|ASRG|GA	HGNC:318|MIM:613228|Ensembl:ENSG00000038002|HPRD:01949|Vega:OTTHUMG00000160723	4	4q34.3	aspartylglucosaminidase	protein-coding	AGA	aspartylglucosaminidase	O	N(4)-(beta-N-acetylglucosaminyl)-L-asparaginase|N4-(N-acetyl-beta-glucosaminyl)-L-asparagine amidase|aspartylglucosylamine deaspartylase|glycosylasparaginase	20130106	GO:0003948;GO:0003948;GO:0005764;GO:0005783;GO:0006508;GO:0006517;GO:0006517;GO:0008233;GO:0043621;GO:0051604;	EC:3.5.1.26	K01444	ko00511;ko04142;
AGAP7	chr10:51464161-51486327	skm1KD	skm1NC	OK	0.687074	0.346724	-0.986677	-1.79263	0.0029	0.0200886	down	9606	653268	AGAP7	RP11-109G10.3	CTGLF4|bA109G10.1	HGNC:23465|Ensembl:ENSG00000204169|Vega:OTTHUMG00000018211	10	10q11.23	ArfGAP with GTPase domain. ankyrin repeat and PH domain 7	protein-coding	AGAP7	ArfGAP with GTPase domain. ankyrin repeat and PH domain 7	O	AGAP-7|arf-GAP with GTPase. ANK repeat and PH domain-containing protein 7|centaurin. gamma-like family. member 4|centaurin-gamma-like family member 4	20121230	GO:0005543;GO:0008060;GO:0008270;GO:0032312;GO:0046872;	-	-	-
AGER	chr6_ssto_hap7:3496472-3499827	skm1KD	skm1NC	OK	1.79478	3.26504	0.863296	2.28831	5e-05	0.000730448	up	9606	177	AGER	DAMA-358M23.4	RAGE	HGNC:320|MIM:600214|Ensembl:ENSG00000204305|HPRD:02568|Vega:OTTHUMG00000031120	6	6p21.3	advanced glycosylation end product-specific receptor	protein-coding	AGER	advanced glycosylation end product-specific receptor	O	RAGE isoform NtRAGE-delta|RAGE isoform sRAGE-delta	20130106	GO:0004872;GO:0004888;GO:0005515;GO:0005615;GO:0005737;GO:0005886;GO:0005887;GO:0006954;GO:0007166;GO:0007259;GO:0007420;GO:0009611;GO:0009925;GO:0010763;GO:0030324;GO:0030424;GO:0031175;GO:0043025;GO:0043065;GO:0044548;GO:0045087;GO:0048661;GO:0050729;GO:0050785;GO:0050930;GO:0051092;GO:0055074;GO:0055093;	-	-	-
AGPAT1	chr6_ssto_hap7:3468303-3493616	skm1KD	skm1NC	OK	60.1693	48.7557	-0.303457	-1.22198	0.03165	0.116439	down	9606	10554	AGPAT1	DAAP-218M18.8	1-AGPAT1|G15|LPAAT-alpha|LPAATA	HGNC:324|MIM:603099|Ensembl:ENSG00000204310|HPRD:04372|Vega:OTTHUMG00000031210	6	6p21.3	1-acylglycerol-3-phosphate O-acyltransferase 1 (lysophosphatidic acid acyltransferase. alpha)	protein-coding	AGPAT1	1-acylglycerol-3-phosphate O-acyltransferase 1 (lysophosphatidic acid acyltransferase. alpha)	O	1-AGP acyltransferase 1|1-AGPAT 1|1-acyl-sn-glycerol-3-phosphate acyltransferase alpha|1-acylglycerol-3-phosphate O-acyltransferase 1 (acetoacetly Coenzyme A thiolase)|lysophosphatidic acid acyltransferase alpha|lysophospholipid acyltransferase	20130106	GO:0001819;GO:0001961;GO:0003841;GO:0005783;GO:0005789;GO:0006112;GO:0006644;GO:0006654;GO:0006654;GO:0016021;GO:0016024;GO:0019432;GO:0031325;GO:0044255;GO:0044281;GO:0046474;	EC:2.3.1.51	K13509	ko00561;ko00564;ko01100;ko04975;
AGPAT2	chr9:139567594-139581911	skm1KD	skm1NC	OK	134.551	199.486	0.568136	2.64107	5e-05	0.000730448	up	9606	10555	AGPAT2	-	1-AGPAT2|BSCL|BSCL1|LPAAB|LPAAT-beta	HGNC:325|MIM:603100|Ensembl:ENSG00000169692|HPRD:04373|Vega:OTTHUMG00000020936	9	9q34.3	1-acylglycerol-3-phosphate O-acyltransferase 2 (lysophosphatidic acid acyltransferase. beta)	protein-coding	AGPAT2	1-acylglycerol-3-phosphate O-acyltransferase 2 (lysophosphatidic acid acyltransferase. beta)	O	1-AGP acyltransferase 2|1-AGPAT 2|1-acyl-sn-glycerol-3-phosphate acyltransferase beta|1-acylglycerol-3-phosphate O-acyltransferase 2 (lysophosphatidic acid acyltransferase-beta)|lysophosphatidic acid acyltransferase beta|lysophosphatidic acid acyltransferase-beta	20130106	GO:0001819;GO:0001961;GO:0003841;GO:0003841;GO:0005783;GO:0005789;GO:0006644;GO:0006644;GO:0006654;GO:0006654;GO:0008544;GO:0016021;GO:0016024;GO:0019432;GO:0044255;GO:0044281;GO:0046474;	EC:2.3.1.51	K13509	ko00561;ko00564;ko01100;ko04975;
AGPAT9	chr4:84457066-84527027	skm1KD	skm1NC	OK	9.03842	6.45303	-0.486094	-1.8621	0.0012	0.0101332	down	9606	84803	AGPAT9	HMFN0839	AGPAT8|GPAT3|LPAAT-theta|MAG1	HGNC:28157|MIM:610958|Ensembl:ENSG00000138678|HPRD:14417|Vega:OTTHUMG00000130431	4	4q21.23	1-acylglycerol-3-phosphate O-acyltransferase 9	protein-coding	AGPAT9	1-acylglycerol-3-phosphate O-acyltransferase 9	O	1-AGP acyltransferase 9|1-AGPAT 9|1-acylglycerol-3-phosphate O-acyltransferase 8|GPAT-3|MAG-1|acyl-CoA:glycerol-3-phosphate acyltransferase 3|endoplasmic reticulum associated GPAT|glycerol-3-phosphate acyltransferase 3|hGPAT3|lung cancer metastasis-associated protein 1|lysophosphatidic acid acyltransferase theta|lysophosphatidic acid acyltransferase. theta	20130106	GO:0004366;GO:0005783;GO:0005789;GO:0005789;GO:0006644;GO:0006654;GO:0016021;GO:0016024;GO:0019432;GO:0019432;GO:0019432;GO:0032006;GO:0044255;GO:0044281;GO:0046474;	EC:2.3.1.15	K13506	ko00561;ko00564;ko01100;
AGPHD1	chr15:78799905-78829715	skm1KD	skm1NC	OK	1.05001	0.41724	-1.33146	-1.51322	0.0125	0.0602146	down	9606	123688	AGPHD1	-	-	HGNC:34403|MIM:614681|Ensembl:ENSG00000188266|HPRD:12515|Vega:OTTHUMG00000177204	15	15q25.1	aminoglycoside phosphotransferase domain containing 1	protein-coding	AGPHD1	aminoglycoside phosphotransferase domain containing 1	O	5-hydroxy-L-lysine kinase|5-hydroxylysine kinase|aminoglycoside phosphotransferase domain-containing protein 1|hydroxylysine kinase	20130106	GO:0005737;GO:0047992;	-	-	-
AGRN	chr1:955502-991499	skm1KD	skm1NC	OK	9.77624	8.22662	-0.24898	-1.14757	0.0457	0.149084	down	9606	375790	AGRN	RP11-54O7.13-009	-	HGNC:329|MIM:103320|Ensembl:ENSG00000188157|HPRD:10550|Vega:OTTHUMG00000040778	1	1p36.33	agrin	protein-coding	AGRN	agrin	O	agrin proteoglycan	20130108	GO:0001934;GO:0002162;GO:0005200;GO:0005509;GO:0005515;GO:0005605;GO:0005615;GO:0005796;GO:0005886;GO:0005975;GO:0006024;GO:0006027;GO:0007009;GO:0007165;GO:0007213;GO:0007411;GO:0007416;GO:0007528;GO:0009986;GO:0030203;GO:0030204;GO:0030548;GO:0031012;GO:0031012;GO:0031012;GO:0032314;GO:0032321;GO:0033691;GO:0035374;GO:0043113;GO:0043113;GO:0043202;GO:0043236;GO:0043395;GO:0043525;GO:0044281;GO:…	-	K06254	ko04512;
AGTRAP	chr1:11796141-11810828	skm1KD	skm1NC	OK	147.734	189.76	0.361175	1.67295	0.0036	0.0238819	up	9606	57085	AGTRAP	RP11-56N19.3	ATRAP	HGNC:13539|MIM:608729|Ensembl:ENSG00000177674|HPRD:16379|Vega:OTTHUMG00000002230	1	1p36.22	angiotensin II receptor-associated protein	protein-coding	AGTRAP	angiotensin II receptor-associated protein	O	AT1 receptor-associated protein|ATI receptor-associated protein|angiotensin II. type I receptor-associated protein|type-1 angiotensin II receptor-associated protein	20130106	GO:0000139;GO:0001666;GO:0004945;GO:0005515;GO:0005789;GO:0008217;GO:0016021;GO:0030659;GO:0043231;	-	-	-
AHCYL1	chr1:110527386-110566364	skm1KD	skm1NC	OK	27.6028	22.1608	-0.3168	-1.46177	0.01135	0.0560854	down	9606	10768	AHCYL1	-	DCAL|IRBIT|PRO0233|XPVKONA	HGNC:344|MIM:607826|Ensembl:ENSG00000168710|HPRD:07613|Vega:OTTHUMG00000011652	1	1p13.2	adenosylhomocysteinase-like 1	protein-coding	AHCYL1	adenosylhomocysteinase-like 1	O	DC-expressed AHCY-like molecule|S-adenosyl homocysteine hydrolase homolog|S-adenosyl-L-homocysteine hydrolase 2|S-adenosylhomocysteine hydrolase-like protein 1|adoHcyase 2|dendritic cell expressed AHCY-like protein|inositol 1.4.5-trisphosphate receptor-binding protein|putative adenosylhomocysteinase 2	20130108	GO:0000166;GO:0004013;GO:0005515;GO:0005783;GO:0006378;GO:0006611;GO:0006730;GO:0010765;GO:0031440;GO:0032412;GO:0044070;	EC:3.3.1.1	K01251	ko00270;ko01100;
AHCYL2	chr7:128864854-129070052	skm1KD	skm1NC	OK	1.11553	0.773671	-0.527933	-1.3721	0.0176	0.0773413	down	9606	23382	AHCYL2	-	ADOHCYASE3	HGNC:22204|Ensembl:ENSG00000158467|HPRD:11113|Vega:OTTHUMG00000157677	7	7q32.1	adenosylhomocysteinase-like 2	protein-coding	AHCYL2	adenosylhomocysteinase-like 2	O	S-adenosyl-L-homocysteine hydrolase 3|S-adenosylhomocysteine hydrolase-like 2|putative adenosylhomocysteinase 3	20130108	GO:0000166;GO:0004013;GO:0006730;	EC:3.3.1.1	K01251	ko00270;ko01100;
AHR	chr7:17338275-17385775	skm1KD	skm1NC	OK	1.2686	0.812338	-0.643087	-1.80522	0.00215	0.0159068	down	9606	196	AHR	-	bHLHe76	HGNC:348|MIM:600253|Ensembl:ENSG00000106546|HPRD:02596|Vega:OTTHUMG00000149967	7	7p15	aryl hydrocarbon receptor	protein-coding	AHR	aryl hydrocarbon receptor	O	AH-receptor|ah receptor|aromatic hydrocarbon receptor|class E basic helix-loop-helix protein 76	20130106	GO:0000122;GO:0001541;GO:0001568;GO:0003677;GO:0003677;GO:0003700;GO:0003705;GO:0004879;GO:0005515;GO:0005634;GO:0005667;GO:0005730;GO:0005737;GO:0006355;GO:0006357;GO:0006366;GO:0006805;GO:0006915;GO:0006950;GO:0007049;GO:0008134;GO:0009410;GO:0010468;GO:0030522;GO:0030850;GO:0030888;GO:0032355;GO:0034752;GO:0043565;GO:0044212;GO:0045899;GO:0046982;GO:0046983;GO:0051879;GO:0071385;	-	K09093	-
AHRR	chr5:271735-438405	skm1KD	skm1NC	OK	5.94574	3.85199	-0.626254	-1.17532	0.04275	0.142151	down	9606	57491	AHRR	hCG_2044128	AHH|AHHR|bHLHe77	HGNC:346|MIM:606517|Ensembl:ENSG00000063438|HPRD:07356|Vega:OTTHUMG00000162171	5	5p15.3	aryl-hydrocarbon receptor repressor	protein-coding	AHRR	aryl-hydrocarbon receptor repressor	O	ahR repressor|aryl hydrocarbon hydroxylase regulator|aryl hydrocarbon receptor repressor|class E basic helix-loop-helix protein 77|dioxin receptor repressor	20130106	GO:0000122;GO:0003677;GO:0004871;GO:0005634;GO:0005737;GO:0006351;GO:0033235;GO:0046983;	-	K09094	-
AHSG	chr3:186330849-186339107	skm1KD	skm1NC	OK	0.919217	0.49402	-0.895836	-1.55663	0.0099	0.050706	down	9606	197	AHSG	PRO2743	A2HS|AHS|FETUA|HSGA	HGNC:349|MIM:138680|Ensembl:ENSG00000145192|HPRD:00727|Vega:OTTHUMG00000156605	3	3q27	alpha-2-HS-glycoprotein	protein-coding	AHSG	alpha-2-HS-glycoprotein	O	alpha-2-Z-globulin|ba-alpha-2-glycoprotein|fetuin-A	20130106	GO:0001501;GO:0001503;GO:0004869;GO:0005576;GO:0005615;GO:0006907;GO:0006953;GO:0008584;GO:0019210;GO:0021987;GO:0030294;GO:0030308;GO:0030500;GO:0030502;GO:0031012;GO:0031100;GO:0032869;GO:0042326;GO:0043234;GO:0045780;GO:0046627;GO:0050727;GO:0050766;	-	-	-
AIF1	chr6_ssto_hap7:2913800-2915605	skm1KD	skm1NC	OK	555.873	950.368	0.77373	3.5435	5e-05	0.000730448	up	9606	199	AIF1	DADB-70P7.8	AIF-1|IBA1|IRT-1|IRT1	HGNC:352|MIM:601833|Ensembl:ENSG00000204472|HPRD:03496|Vega:OTTHUMG00000031246	6	6p21.3	allograft inflammatory factor 1	protein-coding	AIF1	allograft inflammatory factor 1	O	allograft inflammatory factor-1 splice variant Hara-1|interferon gamma responsive transcript|ionized calcium-binding adapter molecule 1|protein G1	20130106	GO:0001774;GO:0001891;GO:0001934;GO:0003674;GO:0005509;GO:0005634;GO:0005634;GO:0005737;GO:0005829;GO:0005884;GO:0006911;GO:0006954;GO:0006954;GO:0010629;GO:0014739;GO:0016601;GO:0030027;GO:0030041;GO:0031668;GO:0032587;GO:0032870;GO:0042102;GO:0043066;GO:0043204;GO:0045429;GO:0048471;GO:0048661;GO:0048662;GO:0048678;GO:0051015;GO:0051017;GO:0051602;GO:0071346;GO:0071346;GO:0071672;GO:0071673;GO:…	-	-	-
AK1	chr9:130628758-130640022	skm1KD	skm1NC	OK	26.5999	36.6775	0.463476	2.11144	0.00035	0.00381178	up	9606	203	AK1	RP11-203J24.1	-	HGNC:361|MIM:103000|Ensembl:ENSG00000106992|HPRD:00046|Vega:OTTHUMG00000020722	9	9q34.1	adenylate kinase 1	protein-coding	AK1	adenylate kinase 1	O	AK 1|ATP-AMP transphosphorylase 1|adenylate kinase isoenzyme 1|myokinase	20130106	GO:0004017;GO:0005524;GO:0005737;GO:0005829;GO:0005886;GO:0007050;GO:0015949;GO:0044281;GO:0046034;GO:0055086;	EC:2.7.4.3	K00939	ko00230;ko01100;
AK2	chr1:33473540-33502512	skm1KD	skm1NC	OK	91.5292	116.425	0.347101	1.62601	0.00455	0.0284481	up	9606	204	AK2	-	ADK2|AK 2	HGNC:362|MIM:103020|Ensembl:ENSG00000004455|HPRD:00047|Vega:OTTHUMG00000004131	1	1p34	adenylate kinase 2	protein-coding	AK2	adenylate kinase 2	O	ATP-AMP transphosphorylase 2|adenylate kinase 2. mitochondrial|adenylate kinase isoenzyme 2. mitochondrial	20130106	GO:0004017;GO:0005524;GO:0005743;GO:0005758;GO:0015949;GO:0044281;GO:0055086;	EC:2.7.4.3	K00939	ko00230;ko01100;
AK3	chr9:4709556-4742043	skm1KD	skm1NC	OK	19.8877	16.4526	-0.273555	-1.21237	0.03595	0.126845	down	9606	50808	AK3	RP11-6J24.4	AK3L1|AK6|AKL3L|AKL3L1|FIX	HGNC:17376|MIM:609290|Ensembl:ENSG00000147853|HPRD:12439|Vega:OTTHUMG00000019472	9	9p24.1	adenylate kinase 3	protein-coding	AK3	adenylate kinase 3	O	GTP:AMP phosphotransferase. mitochondrial|adenylate kinase 3 alpha-like 1|adenylate kinase 6. adenylate kinase 3 like 1	20130123	GO:0004017;GO:0005524;GO:0005525;GO:0005739;GO:0005759;GO:0005759;GO:0006756;GO:0007596;GO:0042802;GO:0046033;GO:0046039;GO:0046041;GO:0046051;GO:0046899;	EC:2.7.4.10	K00944	ko00240;
AK4	chr1:65613231-65697828	skm1KD	skm1NC	OK	5.78551	7.1276	0.300973	1.28104	0.0268	0.103619	up	9606	205	AK4	RP4-686B20.1	AK3|AK3L1|AK3L2	HGNC:363|MIM:103030|Ensembl:ENSG00000162433|HPRD:00048|Vega:OTTHUMG00000009033	1	1p31.3	adenylate kinase 4	protein-coding	AK4	adenylate kinase 4	O	ATP-AMP transphosphorylase|GTP:AMP phosphotransferase|adenylate kinase 3-like 1|adenylate kinase isoenzyme 4. mitochondrial|mitochondrial adenylate kinase-3|nucleoside-triphosphate-adenylate kinase	20130106	GO:0004017;GO:0004017;GO:0005524;GO:0005525;GO:0005739;GO:0005759;GO:0010243;GO:0014070;GO:0046033;GO:0046034;GO:0046039;GO:0046899;GO:0046899;	EC:2.7.4.3	K00939	ko00230;ko01100;
AKAP13	chr15:85923870-86292586	skm1KD	skm1NC	OK	2.18387	1.61235	-0.437725	-1.6129	0.00455	0.0284481	down	9606	11214	AKAP13	-	AKAP-13|AKAP-Lbc|ARHGEF13|BRX|HA-3|Ht31|LBC|PRKA13|PROTO-LB|PROTO-LBC|c-lbc|p47	HGNC:371|MIM:604686|Ensembl:ENSG00000170776|HPRD:05253|Vega:OTTHUMG00000172205	15	15q24-q25	A kinase (PRKA) anchor protein 13	protein-coding	AKAP13	A kinase (PRKA) anchor protein 13	O	A-kinase anchor protein 13|A-kinase anchoring protein|LBC oncogene|breast cancer nuclear receptor-binding auxiliary protein|guanine nucleotide exchange factor Lbc|human thyroid-anchoring protein 31|lymphoid blast crisis oncogene|non-oncogenic Rho GTPase-specific GTP exchange factor|protein kinase A-anchoring protein 13	20130106	GO:0004691;GO:0004871;GO:0005089;GO:0005515;GO:0005543;GO:0005634;GO:0005737;GO:0005829;GO:0006915;GO:0007264;GO:0016020;GO:0035023;GO:0046872;GO:0048011;GO:0051056;GO:1900169;	-	K16529	-
AKAP8	chr19:15464331-15490612	skm1KD	skm1NC	OK	10.7506	13.4142	0.319348	1.40144	0.0144	0.0666787	up	9606	10270	AKAP8	-	AKAP 95|AKAP-8|AKAP-95|AKAP95	HGNC:378|MIM:604692|Ensembl:ENSG00000105127|HPRD:05258	19	19p13.1	A kinase (PRKA) anchor protein 8	protein-coding	AKAP8	A kinase (PRKA) anchor protein 8	O	A-kinase anchor protein 8|A-kinase anchor protein. 95kDa	20130106	GO:0000793;GO:0001939;GO:0003690;GO:0005634;GO:0005730;GO:0005739;GO:0005794;GO:0007067;GO:0007076;GO:0007165;GO:0008270;GO:0016363;GO:0034237;GO:0046872;	-	K16525	-
AKAP8L	chr19:15490858-15529833	skm1KD	skm1NC	OK	36.6722	45.8418	0.321976	1.49142	0.00895	0.0470587	up	9606	26993	AKAP8L	HRIHFB2018	HA95|HAP95|NAKAP|NAKAP95	HGNC:29857|MIM:609475|Ensembl:ENSG00000011243|HPRD:10641	19	19p13.12	A kinase (PRKA) anchor protein 8-like	protein-coding	AKAP8L	A kinase (PRKA) anchor protein 8-like	O	A-kinase anchor protein 8-like|AKAP8-like protein|helicase A-binding protein 95 kDa|homologous to AKAP95 protein|neighbor of A kinase anchoring protein 95|neighbor of A-kinase anchoring protein 95|neighbor of A-kinase-anchoring protein 95|neighbor of AKAP95	20130106	GO:0003677;GO:0005515;GO:0005634;GO:0005737;GO:0008150;GO:0008270;GO:0016363;GO:0017151;GO:0046872;	-	K15978	ko05169;
AKIRIN2	chr6:88384577-88411985	skm1KD	skm1NC	OK	21.7548	17.1389	-0.344059	-1.44171	0.01175	0.0575669	down	9606	55122	AKIRIN2	-	C6orf166|FBI1|dJ486L4.2	HGNC:21407|Ensembl:ENSG00000135334|HPRD:12864|Vega:OTTHUMG00000015180	6	6q15	akirin 2	protein-coding	AKIRIN2	akirin 2	O	akirin-2|fourteen-three-three beta interactant 1	20130106	GO:0005634;GO:0006351;GO:0008284;GO:0009790;GO:0017053;GO:0032496;GO:0032755;GO:0045087;GO:0045892;GO:0045944;	-	-	-
AKT1	chr14:105235686-105262080	skm1KD	skm1NC	OK	56.8698	68.4712	0.267835	1.26273	0.0299	0.111808	up	9606	207	AKT1	-	AKT|PKB|PKB-ALPHA|PRKBA|RAC|RAC-ALPHA	HGNC:391|MIM:164730|Ensembl:ENSG00000142208|HPRD:01261|Vega:OTTHUMG00000170795	14	14q32.32	v-akt murine thymoma viral oncogene homolog 1	protein-coding	AKT1	v-akt murine thymoma viral oncogene homolog 1	O	PKB alpha|RAC-PK-alpha|RAC-alpha serine/threonine-protein kinase|protein kinase B alpha|proto-oncogene c-Akt|rac protein kinase alpha	20130113	GO:0000060;GO:0001649;GO:0001893;GO:0001934;GO:0004672;GO:0004674;GO:0004674;GO:0005080;GO:0005515;GO:0005524;GO:0005524;GO:0005547;GO:0005634;GO:0005634;GO:0005654;GO:0005737;GO:0005737;GO:0005737;GO:0005819;GO:0005829;GO:0005829;GO:0005886;GO:0005886;GO:0005978;GO:0005979;GO:0006006;GO:0006412;GO:0006417;GO:0006464;GO:0006468;GO:0006469;GO:0006469;GO:0006809;GO:0006915;GO:0006924;GO:0006954;GO:…	EC:2.7.11.1	K04456	ko04010;ko04012;ko04062;ko04066;ko04150;ko04151;ko04210;ko04370;ko04380;ko04510;ko04530;ko04620;ko04630;ko04660;ko04662;ko04664;ko04666;ko04722;ko04725;ko04728;ko04910;ko04914;ko04920;ko04973;ko05142;ko05145;ko05152;ko05160;ko05161;ko05162;ko05164;ko05166;ko05169;ko05200;ko05210;ko05211;ko05212;ko05213;ko05214;ko05215;ko05218;ko05220;ko05221;ko05222;ko05223;
AKT1S1	chr19:50372296-50380644	skm1KD	skm1NC	OK	24.4641	31.3149	0.356184	1.56646	0.0058	0.033975	up	9606	84335	AKT1S1	-	Lobe|PRAS40	HGNC:28426|MIM:610221|Ensembl:ENSG00000204673|HPRD:12441|Vega:OTTHUMG00000150246	19	19q13.33	AKT1 substrate 1 (proline-rich)	protein-coding	AKT1S1	AKT1 substrate 1 (proline-rich)	O	40 kDa proline-rich AKT substrate|proline-rich AKT1 substrate 1|proline-rich Akt substrate. 40 kDa	20130106	GO:0005515;GO:0005634;GO:0005829;GO:0006469;GO:0007173;GO:0008543;GO:0031931;GO:0032007;GO:0043523;GO:0044445;GO:0045792;GO:0048011;GO:0048015;	-	K16184	ko04150;
AKT3	chr1:243419306-244006886	skm1KD	skm1NC	OK	3.65851	2.70857	-0.433725	-1.47518	0.00935	0.0485484	down	9606	10000	AKT3	-	MPPH|PKB-GAMMA|PKBG|PRKBG|RAC-PK-gamma|RAC-gamma|STK-2	HGNC:393|MIM:611223|Ensembl:ENSG00000117020|HPRD:06441|Vega:OTTHUMG00000039994	1	1q44	v-akt murine thymoma viral oncogene homolog 3 (protein kinase B. gamma)	protein-coding	AKT3	v-akt murine thymoma viral oncogene homolog 3 (protein kinase B. gamma)	O	PKB gamma|RAC-gamma serine/threonine protein kinase|RAC-gamma serine/threonine-protein kinase	20130113	GO:0000002;GO:0004672;GO:0004674;GO:0005515;GO:0005524;GO:0005543;GO:0005634;GO:0005730;GO:0005737;GO:0005794;GO:0005886;GO:0006468;GO:0007165;	EC:2.7.11.1	K04456	ko04010;ko04012;ko04062;ko04066;ko04150;ko04151;ko04210;ko04370;ko04380;ko04510;ko04530;ko04620;ko04630;ko04660;ko04662;ko04664;ko04666;ko04722;ko04725;ko04728;ko04910;ko04914;ko04920;ko04973;ko05142;ko05145;ko05152;ko05160;ko05161;ko05162;ko05164;ko05166;ko05169;ko05200;ko05210;ko05211;ko05212;ko05213;ko05214;ko05215;ko05218;ko05220;ko05221;ko05222;ko05223;
ALAD	chr9:116148591-116163618	skm1KD	skm1NC	OK	6.05479	4.54945	-0.412385	-1.60936	0.00535	0.0320867	down	9606	210	ALAD	RP11-10I9.1	ALADH|PBGS	HGNC:395|MIM:125270|Ensembl:ENSG00000148218|HPRD:00504|Vega:OTTHUMG00000020522	9	9q33.1	aminolevulinate dehydratase	protein-coding	ALAD	aminolevulinate dehydratase	O	aminolevulinate. delta-. dehydratase|delta-aminolevulinic acid dehydratase|porphobilinogen synthase	20130123	GO:0003824;GO:0004655;GO:0004655;GO:0005829;GO:0006778;GO:0006782;GO:0006783;GO:0006783;GO:0008270;GO:0032791;GO:0042802;GO:0044281;GO:0051260;	EC:4.2.1.24	K01698	ko00860;ko01100;
ALAS1	chr3:52232098-52248343	skm1KD	skm1NC	OK	77.7009	105.018	0.434627	2.00311	0.0004	0.00423404	up	9606	211	ALAS1	OK/SW-cl.121	ALAS|ALAS3|ALASH|MIG4	HGNC:396|MIM:125290|Ensembl:ENSG00000023330|HPRD:00505|Vega:OTTHUMG00000158108	3	3p21.1	aminolevulinate. delta-. synthase 1	protein-coding	ALAS1	aminolevulinate. delta-. synthase 1	O	5-aminolevulinate synthase. nonspecific. mitochondrial|5-aminolevulinic acid synthase 1|ALAS-H|delta-ALA synthase 1|delta-aminolevulinate synthase 1|migration-inducing protein 4	20130106	GO:0003870;GO:0005634;GO:0005730;GO:0005737;GO:0005739;GO:0005759;GO:0006778;GO:0006782;GO:0006783;GO:0030170;GO:0044255;GO:0044281;	EC:2.3.1.37	K00643	ko00260;ko00860;ko01100;
ALCAM	chr3:105085556-105295757	skm1KD	skm1NC	OK	8.64367	10.9602	0.342558	1.4781	0.01	0.0511097	up	9606	214	ALCAM	-	CD166|MEMD	HGNC:400|MIM:601662|Ensembl:ENSG00000170017|HPRD:03389|Vega:OTTHUMG00000159192	3	3q13.1	activated leukocyte cell adhesion molecule	protein-coding	ALCAM	activated leukocyte cell adhesion molecule	O	CD166 antigen	20130123	GO:0005102;GO:0007155;GO:0007165;GO:0007411;GO:0008045;GO:0009897;GO:0016021;GO:0030424;GO:0043025;	-	K06547	ko04514;
ALDH16A1	chr19:49956472-49974305	skm1KD	skm1NC	OK	26.5659	38.0875	0.519744	2.39533	5e-05	0.000730448	up	9606	126133	ALDH16A1	-	-	HGNC:28114|MIM:613358|Ensembl:ENSG00000161618|HPRD:14394	19	19q13.33	aldehyde dehydrogenase 16 family. member A1	protein-coding	ALDH16A1	aldehyde dehydrogenase 16 family. member A1	O	aldehyde dehydrogenase family 16 member A1	20130106	GO:0016620;	-	-	-
ALDH1B1	chr9:38392660-38398662	skm1KD	skm1NC	OK	15.5738	21.0959	0.437841	1.9647	0.00055	0.00542226	up	9606	219	ALDH1B1	-	ALDH5|ALDHX	HGNC:407|MIM:100670|Ensembl:ENSG00000137124|HPRD:00005|Vega:OTTHUMG00000019938	9	9p11.1	aldehyde dehydrogenase 1 family. member B1	protein-coding	ALDH1B1	aldehyde dehydrogenase 1 family. member B1	O	ALDH class 2|acetaldehyde dehydrogenase 5|aldehyde dehydrogenase 5|aldehyde dehydrogenase X. mitochondrial	20130106	GO:0004029;GO:0005634;GO:0005730;GO:0005739;GO:0005759;GO:0005975;GO:0006068;GO:0043231;	EC:1.2.1.3	K00128	ko00010;ko00040;ko00053;ko00071;ko00280;ko00310;ko00330;ko00340;ko00380;ko00410;ko00561;ko00620;ko00640;ko01100;
ALDH1L2	chr12:105413561-105478341	skm1KD	skm1NC	OK	1.47546	1.07803	-0.452766	-1.46729	0.01105	0.0548952	down	9606	160428	ALDH1L2	-	mtFDH	HGNC:26777|MIM:613584|Ensembl:ENSG00000136010|HPRD:18742|Vega:OTTHUMG00000169823	12	12q23.3	aldehyde dehydrogenase 1 family. member L2	protein-coding	ALDH1L2	aldehyde dehydrogenase 1 family. member L2	O	10-formyltetrahydrofolate dehydrogenase ALDH1L2|aldehyde dehydrogenase family 1 member L2. mitochondrial|mitochondrial 10-FTHFDH|mitochondrial 10-formyltetrahydrofolate dehydrogenase|probable 10-formyltetrahydrofolate dehydrogenase ALDH1L2	20130106	GO:0005739;GO:0006730;GO:0008168;GO:0009058;GO:0009258;GO:0016155;GO:0016620;GO:0016742;	EC:1.5.1.6	K00289	ko00670;
ALDH2	chr12:112204690-112247789	skm1KD	skm1NC	OK	0.911941	0.448159	-1.02493	-1.8042	0.00285	0.019799	down	9606	217	ALDH2	-	ALDH-E2|ALDHI|ALDM	HGNC:404|MIM:100650|Ensembl:ENSG00000111275|HPRD:00003|Vega:OTTHUMG00000169603	12	12q24.2	aldehyde dehydrogenase 2 family (mitochondrial)	protein-coding	ALDH2	aldehyde dehydrogenase 2 family (mitochondrial)	O	ALDH class 2|acetaldehyde dehydrogenase 2|aldehyde dehydrogenase. mitochondrial|liver mitochondrial ALDH|nucleus-encoded mitochondrial aldehyde dehydrogenase 2	20130123	GO:0004029;GO:0004030;GO:0005759;GO:0005975;GO:0006066;GO:0006068;GO:0006069;GO:0006805;GO:0007268;GO:0009055;GO:0042136;GO:0044281;	EC:1.2.1.3	K00128	ko00010;ko00040;ko00053;ko00071;ko00280;ko00310;ko00330;ko00340;ko00380;ko00410;ko00561;ko00620;ko00640;ko01100;
ALDH3A1	chr17:19641297-19651746	skm1KD	skm1NC	OK	1.52031	0.961736	-0.66065	-1.47749	0.0106	0.0534742	down	9606	218	ALDH3A1	-	ALDH3|ALDHIII	HGNC:405|MIM:100660|Ensembl:ENSG00000108602|HPRD:00004|Vega:OTTHUMG00000059469	17	17p11.2	aldehyde dehydrogenase 3 family. member A1	protein-coding	ALDH3A1	aldehyde dehydrogenase 3 family. member A1	O	aldehyde dehydrogenase isozyme 3|aldehyde dehydrogenase type III|aldehyde dehydrogenase. dimeric NADP-preferring|stomach aldehyde dehydrogenase	20130106	GO:0001666;GO:0004028;GO:0004029;GO:0004030;GO:0005783;GO:0005829;GO:0006081;GO:0007568;GO:0007584;GO:0008106;GO:0008284;GO:0042493;GO:0051384;GO:0051591;GO:0055114;	EC:1.2.1.5	K00129	ko00010;ko00340;ko00350;ko00360;ko00410;ko00980;ko00982;ko01100;ko05204;
ALDH6A1	chr14:74486058-74551196	skm1KD	skm1NC	OK	3.81596	2.82621	-0.433176	-1.26867	0.02895	0.109374	down	9606	4329	ALDH6A1	-	MMSADHA|MMSDH	HGNC:7179|MIM:603178|Ensembl:ENSG00000119711|HPRD:04416|Vega:OTTHUMG00000171203	14	14q24.3	aldehyde dehydrogenase 6 family. member A1	protein-coding	ALDH6A1	aldehyde dehydrogenase 6 family. member A1	O	aldehyde dehydrogenase family 6 member A1|malonate-semialdehyde dehydrogenase|methylmalonate-semialdehyde dehydrogenase [acylating]. mitochondrial|mitochondrial acylating methylmalonate-semialdehyde dehydrogenase	20130106	GO:0000062;GO:0004491;GO:0005634;GO:0005730;GO:0005739;GO:0005739;GO:0005759;GO:0006210;GO:0006573;GO:0006574;GO:0009083;GO:0016790;GO:0018478;GO:0019484;GO:0019859;GO:0034641;GO:0044281;GO:0050873;	-	K00140	ko00280;ko00410;ko00562;ko00640;ko01100;
ALDOC	chr17:26900132-26903951	skm1KD	skm1NC	OK	28.2933	21.1306	-0.421126	-1.84824	0.0014	0.011469	down	9606	230	ALDOC	-	ALDC	HGNC:418|MIM:103870|Ensembl:ENSG00000109107|HPRD:02386|Vega:OTTHUMG00000132605	17	17cen-q12	aldolase C. fructose-bisphosphate	protein-coding	ALDOC	aldolase C. fructose-bisphosphate	O	aldolase 3|brain-type aldolase|fructoaldolase C|fructose-1.6-biphosphate triosephosphate lyase|fructose-bisphosphate aldolase C	20130106	GO:0001666;GO:0004332;GO:0005515;GO:0005739;GO:0005829;GO:0005856;GO:0005975;GO:0006000;GO:0006006;GO:0006094;GO:0006096;GO:0006096;GO:0006915;GO:0007568;GO:0008092;GO:0010243;GO:0014070;GO:0030388;GO:0030424;GO:0031100;GO:0044281;GO:0051289;GO:0051290;	EC:4.1.2.13	K01623	ko00010;ko00030;ko00051;ko01100;
ALG11	chr13:52586522-52607736	skm1KD	skm1NC	OK	1.28718	2.13261	0.728403	1.13844	0.04755	0.153665	up	9606	440138	ALG11	RP11-248G5.6	CDG1P|GT8	HGNC:32456|MIM:613666|Ensembl:ENSG00000253710|HPRD:11265|Vega:OTTHUMG00000016959	13	13q14.2	asparagine-linked glycosylation 11. alpha-1.2-mannosyltransferase homolog (yeast)	protein-coding	ALG11	asparagine-linked glycosylation 11. alpha-1.2-mannosyltransferase homolog (yeast)	O	GDP-Man:Man(3)GlcNAc(2)-PP-Dol alpha-1.2-mannosyltransferase|asparagine-linked glycosylation protein 11 homolog|glycolipid 2-alpha-mannosyltransferase	20130106	GO:0004377;GO:0005789;GO:0006488;GO:0016021;GO:0018279;GO:0043687;GO:0044267;	EC:2.4.1.-	K03844	ko00510;ko01100;
ALG14	chr1:95448278-95538507	skm1KD	skm1NC	OK	8.21075	11.7694	0.519457	1.60352	0.0061	0.0353039	up	9606	199857	ALG14	-	-	HGNC:28287|MIM:612866|Ensembl:ENSG00000172339|HPRD:14466|Vega:OTTHUMG00000010781	1	1p21.3	asparagine-linked glycosylation 14 homolog (S. cerevisiae)	protein-coding	ALG14	asparagine-linked glycosylation 14 homolog (S. cerevisiae)	O	UDP-N-acetylglucosamine transferase subunit ALG14 homolog	20130106	GO:0005789;GO:0006488;GO:0016021;GO:0018279;GO:0043687;GO:0044267;	EC:2.4.1.141	K07441	ko00510;ko01100;
ALG3	chr3:183948316-183967313	skm1KD	skm1NC	OK	218.475	259.224	0.246736	1.14762	0.0496	0.158047	up	9606	10195	ALG3	-	CDG1D|CDGS4|D16Ertd36e|NOT56L|Not56	HGNC:23056|MIM:608750|Ensembl:ENSG00000214160|HPRD:03067|Vega:OTTHUMG00000156823	3	3q27.1	asparagine-linked glycosylation 3. alpha-1.3- mannosyltransferase homolog (S. cerevisiae)	protein-coding	ALG3	asparagine-linked glycosylation 3. alpha-1.3- mannosyltransferase homolog (S. cerevisiae)	O	Not56-like protein|asparagine-linked glycosylation 3 homolog (S. cerevisiae. alpha-1.3-mannosyltransferase)|asparagine-linked glycosylation 3 homolog (yeast. alpha-1.3-mannosyltransferase)|asparagine-linked glycosylation protein 3 homolog|carbohydrate deficient glycoprotein syndrome type IV|dol-P-Man dependent alpha(1-3)-mannosyltransferase|dol-P-Man-dependent alpha(1-3)-mannosyltransferase|dol-P…	20130106	GO:0000033;GO:0005789;GO:0005789;GO:0006486;GO:0006488;GO:0016021;GO:0018279;GO:0043687;GO:0044267;GO:0052925;	EC:2.4.1.258	K03845	ko00510;ko01100;
ALKBH6	chr19:36500021-36505141	skm1KD	skm1NC	OK	76.2388	105.243	0.465126	2.14186	0.00035	0.00381178	up	9606	84964	ALKBH6	-	ABH6	HGNC:28243|MIM:613304|Ensembl:ENSG00000239382|HPRD:17510|Vega:OTTHUMG00000048137	19	19q13.12	alkB. alkylation repair homolog 6 (E. coli)	protein-coding	ALKBH6	alkB. alkylation repair homolog 6 (E. coli)	O	alkylated DNA repair protein alkB homolog 6|alkylation repair homolog 6|probable alpha-ketoglutarate-dependent dioxygenase ABH6	20121230	GO:0005515;GO:0005634;GO:0005737;GO:0016702;GO:0016706;GO:0046872;	EC:1.14.11.-	K10768	-
ALKBH7	chr19:6372443-6375261	skm1KD	skm1NC	OK	57.024	81.8383	0.521207	2.37893	5e-05	0.000730448	up	9606	84266	ALKBH7	UNQ6002/PRO34564	ABH7|SPATA11|UNQ6002	HGNC:21306|MIM:613305|Ensembl:ENSG00000125652|HPRD:15425	19	19p13.3	alkB. alkylation repair homolog 7 (E. coli)	protein-coding	ALKBH7	alkB. alkylation repair homolog 7 (E. coli)	O	alkylated DNA repair protein alkB homolog 7|probable alpha-ketoglutarate-dependent dioxygenase ABH7|spermatogenesis associated 11|spermatogenesis cell proliferation related protein|spermatogenesis cell proliferation-related protein|spermatogenesis-associated protein 11	20130106	GO:0005576;GO:0005634;GO:0005739;GO:0016702;GO:0016706;GO:0046872;	EC:1.14.11.-	K10769	-
ALKBH8	chr11:107373452-107436461	skm1KD	skm1NC	OK	2.21963	1.6304	-0.44509	-1.33351	0.0225	0.0920677	down	9606	91801	ALKBH8	-	ABH8	HGNC:25189|MIM:613306|Ensembl:ENSG00000137760|HPRD:14287|Vega:OTTHUMG00000157008	11	11q22.3	alkB. alkylation repair homolog 8 (E. coli)	protein-coding	ALKBH8	alkB. alkylation repair homolog 8 (E. coli)	O	AlkB homologue 8|S-adenosyl-L-methionine-dependent tRNA methyltransferase ABH8|alkylated DNA repair protein alkB homolog 8|probable alpha-ketoglutarate-dependent dioxygenase ABH8|tRNA (carboxymethyluridine(34)-5-O)-methyltransferase ABH8	20130108	GO:0003723;GO:0005515;GO:0005634;GO:0005730;GO:0005737;GO:0005829;GO:0006974;GO:0015630;GO:0016300;GO:0016706;GO:0030488;GO:0046872;	-	K10770	-
ALOX5AP	chr13:31287614-31338565	skm1KD	skm1NC	OK	48.0815	80.3015	0.739944	3.21202	5e-05	0.000730448	up	9606	241	ALOX5AP	-	FLAP	HGNC:436|MIM:603700|Ensembl:ENSG00000132965|HPRD:04742|Vega:OTTHUMG00000016677	13	13q12	arachidonate 5-lipoxygenase-activating protein	protein-coding	ALOX5AP	arachidonate 5-lipoxygenase-activating protein	O	MK-886-binding protein	20130108	GO:0002540;GO:0004051;GO:0004364;GO:0004464;GO:0004602;GO:0005515;GO:0005635;GO:0005783;GO:0005789;GO:0006750;GO:0008047;GO:0016021;GO:0019370;GO:0019899;GO:0031965;GO:0042803;GO:0046982;GO:0047485;GO:0050544;GO:0070207;GO:0071277;	-	-	-
ALPK1	chr4:113218498-113363764	skm1KD	skm1NC	OK	3.04631	2.10118	-0.535865	-1.96892	0.00065	0.00618089	down	9606	80216	ALPK1	-	8430410J10Rik|LAK	HGNC:20917|MIM:607347|Ensembl:ENSG00000073331|HPRD:09554|Vega:OTTHUMG00000132911	4	4q25	alpha-kinase 1	protein-coding	ALPK1	alpha-kinase 1	O	alpha-protein kinase 1|chromosome 4 kinase|lymphocyte alpha-kinase|lymphocyte alpha-protein kinase	20130123	GO:0004674;GO:0005524;	-	K08868	-
ALS2CL	chr3:46710484-46735194	skm1KD	skm1NC	OK	0.821173	0.468339	-0.810134	-1.81272	0.0015	0.0120912	down	9606	259173	ALS2CL	-	RN49018	HGNC:20605|MIM:612402|Ensembl:ENSG00000178038|HPRD:10643|Vega:OTTHUMG00000128673	3	3p21.31	ALS2 C-terminal like	protein-coding	ALS2CL	ALS2 C-terminal like	O	ALS2 C-terminal-like protein	20130106	GO:0005089;GO:0005096;GO:0007032;GO:0008104;GO:0016023;GO:0017137;GO:0035023;GO:0042802;	-	-	-
ALYREF	chr17:79845710-79849462	skm1KD	skm1NC	OK	271.221	351.71	0.37492	1.79052	0.0021	0.0156231	up	9606	10189	ALYREF	-	ALY|ALY/REF|BEF|REF|THOC4	HGNC:19071|MIM:604171|Ensembl:ENSG00000183684|HPRD:09168|Vega:OTTHUMG00000160470	17	17q25.3	Aly/REF export factor	protein-coding	ALYREF	Aly/REF export factor	O	THO complex 4|THO complex subunit 4|ally of AML-1 and LEF-1|bZIP enhancing factor|bZIP-enhancing factor BEF|tho4|transcriptional coactivator Aly/REF	20130106	GO:0000166;GO:0000346;GO:0000398;GO:0000398;GO:0003723;GO:0005515;GO:0005634;GO:0005654;GO:0005730;GO:0005829;GO:0006366;GO:0006369;GO:0006406;GO:0006406;GO:0008380;GO:0010467;GO:0016607;GO:0031124;GO:0046784;GO:0071013;	-	K12881	ko03013;ko03015;ko03040;ko05168;
AMBRA1	chr11:46417963-46612914	skm1KD	skm1NC	OK	3.71213	3.03705	-0.289577	-1.15035	0.0419	0.140525	down	9606	55626	AMBRA1	-	DCAF3|WDR94	HGNC:25990|MIM:611359|Ensembl:ENSG00000110497|HPRD:10975|Vega:OTTHUMG00000166500	11	11p11.2	autophagy/beclin-1 regulator 1	protein-coding	AMBRA1	autophagy/beclin-1 regulator 1	O	DDB1 and CUL4 associated factor 3|WD repeat domain 94|activating molecule in BECN1-regulated autophagy protein 1|activating molecule in beclin-1-regulated autophagy	20130106	GO:0005515;GO:0005737;GO:0005776;GO:0006914;GO:0008285;GO:0021915;GO:0030154;GO:0031410;GO:0043065;	-	-	-
AMH	chr19:2249112-2252072	skm1KD	skm1NC	OK	10.8676	16.2167	0.577445	2.35696	0.0001	0.00133043	up	9606	268	AMH	-	MIF|MIS	HGNC:464|MIM:600957|Ensembl:ENSG00000104899|HPRD:02979|Vega:OTTHUMG00000180415	19	19p13.3	anti-Mullerian hormone	protein-coding	AMH	anti-Mullerian hormone	O	Mullerian inhibiting factor|Mullerian inhibiting substance|anti-Muellerian hormone|muellerian-inhibiting factor|muellerian-inhibiting substance	20130113	GO:0001546;GO:0001655;GO:0001880;GO:0001880;GO:0005102;GO:0005160;GO:0005179;GO:0005576;GO:0005615;GO:0005737;GO:0007267;GO:0007506;GO:0007530;GO:0007548;GO:0007568;GO:0008083;GO:0010628;GO:0014070;GO:0030154;GO:0042493;GO:0051092;	-	K04665	ko04060;ko04350;
AMICA1	chr11:118064441-118095809	skm1KD	skm1NC	OK	0.994963	1.54305	0.633067	1.40992	0.0168	0.0746962	up	9606	120425	AMICA1	UNQ722/PRO1387	AMICA|CREA7-1|CREA7-4|Gm638|JAML	HGNC:19084|MIM:609770|Ensembl:ENSG00000160593|HPRD:16482|Vega:OTTHUMG00000166965	11	11q23.3	adhesion molecule. interacts with CXADR antigen 1	protein-coding	AMICA1	adhesion molecule. interacts with CXADR antigen 1	O	adhesion molecule AMICA|adhesion molecule interacting with CXADR antigen 1|adhesion molecule that interacts with CXADR antigen 1|dendritic cell-specific protein CREA7-1|dendritic-cell specific protein CREA7-1|dendritic-cell specific protein CREA7-4|junctional adhesion molecule|junctional adhesion molecule-like	20121230	GO:0005886;GO:0005923;GO:0007157;GO:0007596;GO:0016021;GO:0030593;GO:0050776;GO:0050839;GO:0050900;GO:0070633;	-	-	-
AMMECR1	chrX:109437413-109699562	skm1KD	skm1NC	OK	1.2048	1.66938	0.470521	1.32551	0.0212	0.0883053	up	9606	9949	AMMECR1	RP13-360B22.1	AMMERC1	HGNC:467|MIM:300195|Ensembl:ENSG00000101935|HPRD:02182|Vega:OTTHUMG00000022197	X	Xq22.3	Alport syndrome. mental retardation. midface hypoplasia and elliptocytosis chromosomal region gene 1	protein-coding	AMMECR1	Alport syndrome. mental retardation. midface hypoplasia and elliptocytosis chromosomal region gene 1	O	AMME syndrome candidate gene 1 protein	20130106	GO:0003674;GO:0005575;GO:0008150;	-	-	-
AMMECR1L	chr2:128619206-128643514	skm1KD	skm1NC	OK	3.77686	4.75183	0.331296	1.29295	0.02635	0.102669	up	9606	83607	AMMECR1L	-	-	HGNC:28658|Ensembl:ENSG00000144233|HPRD:14625|Vega:OTTHUMG00000131535	2	2q21	AMMECR1-like	protein-coding	AMMECR1L	AMMECR1-like	O	AMME chromosomal region gene 1-like|AMMECR1-like protein	20130106	-	-	-	-
ANAPC11	chr17:79849598-79858363	skm1KD	skm1NC	OK	217.186	297.243	0.452712	2.08789	0.00045	0.00464115	up	9606	51529	ANAPC11	HSPC214	APC11|Apc11p	HGNC:14452|MIM:614534|Ensembl:ENSG00000141552|HPRD:12452|Vega:OTTHUMG00000177982	17	17q25.3	anaphase promoting complex subunit 11	protein-coding	ANAPC11	anaphase promoting complex subunit 11	O	APC11 anaphase promoting complex subunit 11 homolog|anaphase promoting complex subunit 11 (yeast APC11 homolog)|anaphase-promoting complex subunit 11|cyclosome subunit 11|hepatocellular carcinoma-associated RING finger protein	20130113	GO:0000075;GO:0000278;GO:0004842;GO:0005654;GO:0005680;GO:0005829;GO:0007067;GO:0007094;GO:0008270;GO:0016567;GO:0031145;GO:0046872;GO:0051301;GO:0051436;GO:0051437;GO:0051439;GO:0070979;	-	K03358	ko04110;ko04114;ko04120;ko04914;ko05166;
ANAPC7	chr12:110810704-110841535	skm1KD	skm1NC	OK	19.582	24.114	0.300345	1.33367	0.02	0.0847104	up	9606	51434	ANAPC7	-	APC7	HGNC:17380|MIM:606949|Ensembl:ENSG00000196510|HPRD:16233|Vega:OTTHUMG00000157009	12	12q24.11	anaphase promoting complex subunit 7	protein-coding	ANAPC7	anaphase promoting complex subunit 7	O	anaphase-promoting complex subunit 7|cyclosome subunit 7	20130106	GO:0000075;GO:0000278;GO:0005634;GO:0005654;GO:0005680;GO:0005829;GO:0007067;GO:0007094;GO:0019903;GO:0031145;GO:0051301;GO:0051436;GO:0051437;GO:0051439;GO:0070979;	-	K03354	ko04110;ko04114;ko04120;ko04914;ko05166;
ANGEL2	chr1:213165523-213189168	skm1KD	skm1NC	OK	4.58322	3.45463	-0.407831	-1.48937	0.0112	0.055526	down	9606	90806	ANGEL2	-	KIAA0759L	HGNC:30534|Ensembl:ENSG00000174606|HPRD:14279|Vega:OTTHUMG00000036927	1	1q32.3	angel homolog 2 (Drosophila)	protein-coding	ANGEL2	angel homolog 2 (Drosophila)	O	protein angel homolog 2	20130106	-	-	-	-
ANK1	chr8:41510743-41754280	skm1KD	skm1NC	OK	0.97802	0.231846	-2.0767	-3.38041	5e-05	0.000730448	down	9606	286	ANK1	-	ANK|SPH1|SPH2	HGNC:492|MIM:612641|Ensembl:ENSG00000029534|HPRD:01693|Vega:OTTHUMG00000150281	8	8p11.1	ankyrin 1. erythrocytic	protein-coding	ANK1	ankyrin 1. erythrocytic	O	ANK-1|ankyrin-1|ankyrin-R|erythrocyte ankyrin	20130106	GO:0005198;GO:0005200;GO:0005515;GO:0005829;GO:0005856;GO:0005886;GO:0005886;GO:0006779;GO:0006887;GO:0006888;GO:0007010;GO:0007165;GO:0007411;GO:0008093;GO:0008093;GO:0014731;GO:0015672;GO:0016323;GO:0016529;GO:0019899;GO:0019899;GO:0030507;GO:0030507;GO:0030507;GO:0030863;GO:0031430;GO:0045199;GO:0048821;GO:0051117;GO:0072661;	-	K10380	-
ANKIB1	chr7:91875547-92030698	skm1KD	skm1NC	OK	1.46924	1.11574	-0.397062	-1.20896	0.0371	0.129952	down	9606	54467	ANKIB1	-	-	HGNC:22215|Ensembl:ENSG00000001629|Vega:OTTHUMG00000155859	7	7q21.2	ankyrin repeat and IBR domain containing 1	protein-coding	ANKIB1	ankyrin repeat and IBR domain containing 1	O	ankyrin repeat and IBR domain-containing protein 1	20130106	GO:0005515;GO:0008270;GO:0046872;	-	K11967	-
ANKLE1	chr19:17392453-17398454	skm1KD	skm1NC	OK	11.0712	15.0829	0.446105	1.97935	0.0005	0.00504052	up	9606	126549	ANKLE1	-	ANKRD41|LEM3|LEMD6	HGNC:26812|Ensembl:ENSG00000160117|HPRD:08801|Vega:OTTHUMG00000150839	19	19p13.11	ankyrin repeat and LEM domain containing 1	protein-coding	ANKLE1	ankyrin repeat and LEM domain containing 1	O	LEM domain containing 6|LEM-domain containing 3|LEM-domain containing protein 3|ankyrin repeat and LEM domain-containing protein 1|ankyrin repeat domain 41|ankyrin repeat domain-containing protein 41	20130106	GO:0005635;	-	-	-
ANKRD12	chr18:9136750-9285983	skm1KD	skm1NC	OK	0.881906	0.605288	-0.543002	-1.66601	0.00365	0.0241472	down	9606	23253	ANKRD12	-	ANCO-2|ANCO1|GAC-1|Nbla00144	HGNC:29135|MIM:610616|Ensembl:ENSG00000101745|HPRD:12457|Vega:OTTHUMG00000131595	18	18p11.22	ankyrin repeat domain 12	protein-coding	ANKRD12	ankyrin repeat domain 12	O	ankyrin repeat domain-containing protein 12|ankyrin repeat-containing cofactor 2	20130106	GO:0005634;GO:0005730;GO:0005737;	-	-	-
ANKRD16	chr10:5903688-5931860	skm1KD	skm1NC	OK	4.14465	6.37786	0.621822	1.99219	0.00065	0.00618089	up	9606	54522	ANKRD16	RP11-318E3.7	-	HGNC:23471|Ensembl:ENSG00000134461|HPRD:12459|Vega:OTTHUMG00000017610	10	10p15.1	ankyrin repeat domain 16	protein-coding	ANKRD16	ankyrin repeat domain 16	O	ankyrin repeat domain-containing protein 16	20130113	-	-	-	-
ANKRD18B	chr9:33524410-33573001	skm1KD	skm1NC	OK	0.687086	0.980841	0.513529	1.15809	0.04585	0.149533	up	9606	441459	ANKRD18B	RP11-255A11.18-001	bA255A11.3|bA255A11.5	HGNC:23644|Ensembl:ENSG00000230453|HPRD:18466|Vega:OTTHUMG00000019776	9	9p13.3	ankyrin repeat domain 18B	protein-coding	ANKRD18B	ankyrin repeat domain 18B	O	ankyrin repeat domain-containing protein 18B	20130106	-	-	-	-
ANKRD22	chr10:90562486-90611732	skm1KD	skm1NC	OK	7.66529	9.37943	0.291159	1.19358	0.0394	0.135183	up	9606	118932	ANKRD22	-	-	HGNC:28321|Ensembl:ENSG00000152766|HPRD:12461|Vega:OTTHUMG00000018699	10	10q23.31	ankyrin repeat domain 22	protein-coding	ANKRD22	ankyrin repeat domain 22	O	ankyrin repeat domain-containing protein 22	20130106	-	-	-	-
ANKRD24	chr19:4183350-4224811	skm1KD	skm1NC	OK	2.37465	1.85009	-0.360123	-1.27132	0.0277	0.105844	down	9606	170961	ANKRD24	-	-	HGNC:29424|Ensembl:ENSG00000089847	19	19p13.3	ankyrin repeat domain 24	protein-coding	ANKRD24	ankyrin repeat domain 24	O	ankyrin repeat domain-containing protein 24	20130106	-	-	-	-
ANKRD26	chr10:27293044-27389427	skm1KD	skm1NC	OK	1.1023	0.622371	-0.824673	-2.25432	0.00015	0.0018894	down	9606	22852	ANKRD26	-	THC2|bA145E8.1	HGNC:29186|MIM:610855|Ensembl:ENSG00000107890|HPRD:16491|Vega:OTTHUMG00000017851	10	10p12.1	ankyrin repeat domain 26	protein-coding	ANKRD26	ankyrin repeat domain 26	O	ankyrin repeat domain-containing protein 26	20130113	GO:0005813;GO:0005884;GO:0019217;GO:0040015;GO:0046621;GO:0060259;	-	-	-
ANKRD28	chr3:15708743-15901053	skm1KD	skm1NC	OK	4.10727	2.78581	-0.560082	-2.14764	0.0002	0.00237073	down	9606	23243	ANKRD28	-	PITK|PPP1R65	HGNC:29024|MIM:611122|Ensembl:ENSG00000206560|HPRD:10651|Vega:OTTHUMG00000155379	3	3p25.1	ankyrin repeat domain 28	protein-coding	ANKRD28	ankyrin repeat domain 28	O	PP6-ARS-A|ankyrin repeat domain-containing protein 28|phosphatase interactor targeting K protein|phosphatase interactor targeting protein hnRNP K|protein phosphatase 1. regulatory subunit 65|protein phosphatase 6 ankyrin repeat subunit A|serine/threonine-protein phosphatase 6 regulatory ankyrin repeat subunit A|serine/threonine-protein phosphatase 6 regulatory subunit ARS-A	20130106	GO:0005515;GO:0005654;	-	K15502	-
ANKRD35	chr1:145549208-145568526	skm1KD	skm1NC	OK	17.4749	24.832	0.506913	2.33421	0.00015	0.0018894	up	9606	148741	ANKRD35	-	-	HGNC:26323|Ensembl:ENSG00000198483|HPRD:08050|Vega:OTTHUMG00000013743	1	1q21.1	ankyrin repeat domain 35	protein-coding	ANKRD35	ankyrin repeat domain 35	O	ankyrin repeat domain-containing protein 35	20130106	-	-	-	-
ANKRD36	chr2:97779232-97930257	skm1KD	skm1NC	OK	0.419599	0.631897	0.590677	1.39543	0.01365	0.063942	up	9606	375248	ANKRD36	UNQ2430/PRO499	UNQ2430	HGNC:24079|Ensembl:ENSG00000135976|HPRD:16492|Vega:OTTHUMG00000155256	2	2q11.2	ankyrin repeat domain 36	protein-coding	ANKRD36	ankyrin repeat domain 36	O	ankyrin repeat domain-containing protein 36|ankyrin repeat domain-containing protein 36A|ankyrin-related	20121230	-	-	-	-
ANKRD36B	chr2:98121260-98206428	skm1KD	skm1NC	OK	0.333438	0.54571	0.710717	1.52293	0.00965	0.0496998	up	9606	57730	ANKRD36B	-	KIAA1641	HGNC:29333|HPRD:10027	2	2q11.2	ankyrin repeat domain 36B	protein-coding	ANKRD36B	ankyrin repeat domain 36B	O	CLL-associated antigen KW-1|ankyrin repeat domain-containing protein 36B|melanoma-associated antigen	20121230	-	-	-	-
ANKRD39	chr2:97513723-97523756	skm1KD	skm1NC	OK	15.2024	20.3397	0.420006	1.63552	0.00465	0.0289384	up	9606	51239	ANKRD39	HSPC200	-	HGNC:28640|Ensembl:ENSG00000213337|HPRD:14614|Vega:OTTHUMG00000130530	2	2q11.2	ankyrin repeat domain 39	protein-coding	ANKRD39	ankyrin repeat domain 39	O	ankyrin repeat domain-containing protein 39	20130106	GO:0003674;GO:0005575;GO:0008150;	-	-	-
ANKRD46	chr8:101532999-101572012	skm1KD	skm1NC	OK	4.05123	2.55872	-0.662936	-1.91207	0.00095	0.00842915	down	9606	157567	ANKRD46	-	ANK-S|GENX-115279	HGNC:27229|Ensembl:ENSG00000186106|HPRD:14103|Vega:OTTHUMG00000164724	8	8q22.2	ankyrin repeat domain 46	protein-coding	ANKRD46	ankyrin repeat domain 46	O	ankyrin repeat domain-containing protein 46|ankyrin repeat small protein	20130106	GO:0016021;	-	-	-
ANKRD9	chr14:102973197-102976128	skm1KD	skm1NC	OK	26.1047	34.178	0.388759	1.76284	0.00485	0.0297081	up	9606	122416	ANKRD9	-	-	HGNC:20096|Ensembl:ENSG00000156381|HPRD:12467|Vega:OTTHUMG00000171777	14	14q32.31	ankyrin repeat domain 9	protein-coding	ANKRD9	ankyrin repeat domain 9	O	ankyrin repeat domain-containing protein 9	20121230	-	-	-	-
ANO10	chr3:43407817-43663560	skm1KD	skm1NC	OK	14.6401	11.9584	-0.291906	-1.18101	0.0391	0.134613	down	9606	55129	ANO10	-	SCAR10|TMEM16K	HGNC:25519|MIM:613726|Ensembl:ENSG00000160746|HPRD:07667|Vega:OTTHUMG00000133044	3	3p22.1	anoctamin 10	protein-coding	ANO10	anoctamin 10	O	anoctamin-10|transmembrane protein 16K	20130122	GO:0005229;GO:0005622;GO:0005886;GO:0008219;GO:0016021;	-	-	-
ANO6	chr12:45566816-45834187	skm1KD	skm1NC	OK	2.6614	2.02964	-0.390962	-1.24847	0.03055	0.113885	down	9606	196527	ANO6	-	BDPLT7|SCTS|TMEM16F	HGNC:25240|MIM:608663|Ensembl:ENSG00000177119|HPRD:18746|Vega:OTTHUMG00000169564	12	12q12	anoctamin 6	protein-coding	ANO6	anoctamin 6	O	anoctamin-6|transmembrane protein 16F	20130122	GO:0002543;GO:0005227;GO:0005229;GO:0005244;GO:0005622;GO:0005886;GO:0007596;GO:0017121;GO:0034707;GO:0097045;	-	-	-
ANTXR2	chr4:80822770-80994477	skm1KD	skm1NC	OK	3.62534	2.83547	-0.354526	-1.39308	0.01425	0.0662128	down	9606	118429	ANTXR2	-	CMG-2|CMG2|HFS|ISH|JHF	HGNC:21732|MIM:608041|Ensembl:ENSG00000163297|HPRD:07452|Vega:OTTHUMG00000151982	4	4q21.21	anthrax toxin receptor 2	protein-coding	ANTXR2	anthrax toxin receptor 2	O	capillary morphogenesis gene 2 protein|capillary morphogenesis protein 2	20130123	GO:0004872;GO:0005515;GO:0005576;GO:0005789;GO:0005886;GO:0016021;GO:0022414;GO:0046872;	-	-	-
ANXA3	chr4:79472741-79531605	skm1KD	skm1NC	OK	15.7087	11.8138	-0.411096	-1.61228	0.00555	0.0328777	down	9606	306	ANXA3	-	ANX3	HGNC:541|MIM:106490|Ensembl:ENSG00000138772|HPRD:00111|Vega:OTTHUMG00000130198	4	4q21.21	annexin A3	protein-coding	ANXA3	annexin A3	O	35-alpha calcimedin|Annexin III (lipocortin III)|PAP-III|annexin III (lipocortin III. 1.2-cyclic-inositol-phosphate phosphodiesterase. placental anticoagulant protein III. calcimedin 35-alpha)|annexin-3|calcimedin 35-alpha|inositol 1.2-cyclic phosphate 2-phosphohydrolase|lipocortin III|placental anticoagulant protein III	20130106	GO:0005509;GO:0005544;GO:0005737;GO:0005886;GO:0006909;GO:0010595;GO:0016020;GO:0019834;GO:0021766;GO:0030424;GO:0030425;GO:0030670;GO:0031100;GO:0042581;GO:0042742;GO:0043025;GO:0043312;GO:0045766;GO:0051054;GO:0051091;GO:0051384;GO:0070848;	-	-	-
ANXA5	chr4:122589151-122618147	skm1KD	skm1NC	OK	152.523	107.234	-0.508264	-2.38945	5e-05	0.000730448	down	9606	308	ANXA5	-	ANX5|ENX2|PP4|RPRGL3	HGNC:543|MIM:131230|Ensembl:ENSG00000164111|HPRD:00568|Vega:OTTHUMG00000133034	4	4q27	annexin A5	protein-coding	ANXA5	annexin A5	O	CBP-I|PAP-I|VAC-alpha|anchorin CII|annexin V|annexin-5|calphobindin I|endonexin II|lipocortin V|placental anticoagulant protein 4|placental anticoagulant protein I|thromboplastin inhibitor|vascular anticoagulant-alpha	20130113	GO:0004859;GO:0005509;GO:0005543;GO:0005544;GO:0005622;GO:0005737;GO:0007165;GO:0007596;GO:0009897;GO:0010033;GO:0014704;GO:0030971;GO:0042383;GO:0042995;GO:0043065;GO:0043066;GO:0043499;GO:0050819;GO:0051260;GO:0070062;GO:0072563;	-	K16646	-
ANXA6	chr5:150480266-150537443	skm1KD	skm1NC	OK	105.345	131.448	0.319363	1.48414	0.0099	0.050706	up	9606	309	ANXA6	-	ANX6|CBP68	HGNC:544|MIM:114070|Ensembl:ENSG00000197043|HPRD:00231|Vega:OTTHUMG00000164179	5	5q33.1	annexin A6	protein-coding	ANXA6	annexin A6	O	67 kDa calelectrin|CPB-II|annexin VI (p68)|annexin-6|calcium-binding protein p68|calelectrin|calphobindin II|calphobindin-II|chromobindin-20|lipocortin VI|p68|p70	20130106	GO:0005509;GO:0005515;GO:0005544;GO:0006816;GO:0006937;GO:0016324;GO:0042470;GO:0043234;GO:0048471;GO:0070062;	-	-	-
AOAH	chr7:36552548-36764154	skm1KD	skm1NC	OK	1.21168	0.797163	-0.604067	-1.29518	0.02505	0.0992052	down	9606	313	AOAH	-	-	HGNC:548|MIM:102593|Ensembl:ENSG00000136250|HPRD:00027|Vega:OTTHUMG00000023566	7	7p14-p12	acyloxyacyl hydrolase (neutrophil)	protein-coding	AOAH	acyloxyacyl hydrolase (neutrophil)	O	acyloxyacyl hydrolase	20121230	GO:0003824;GO:0004465;GO:0005576;GO:0006629;GO:0006954;GO:0008653;GO:0050528;GO:0050728;	EC:3.1.1.77	K01065	-
AP1S2	chrX:15843928-15873100	skm1KD	skm1NC	OK	12.1143	9.86483	-0.296344	-1.12908	0.0466	0.151651	down	9606	8905	AP1S2	DC22	MGC:1902|MRX59|MRXS21|MRXSF|SIGMA1B	HGNC:560|MIM:300629|Ensembl:ENSG00000182287|HPRD:04636|Vega:OTTHUMG00000021186	X	Xp22.2	adaptor-related protein complex 1. sigma 2 subunit	protein-coding	AP1S2	adaptor-related protein complex 1. sigma 2 subunit	O	AP-1 complex subunit sigma-2|adapter-related protein complex 1 sigma-1B subunit|adaptor protein complex AP-1 sigma-1B subunit|clathrin adaptor complex AP1 sigma 1B subunit|clathrin assembly protein complex 1 sigma-1B small chain|golgi adaptor HA1/AP1 adaptin sigma 1B subunit|golgi adaptor HA1/AP1 adaptin sigma-1B subunit|sigma 1B subunit of AP-1 clathrin|sigma-adaptin 1B|sigma1B-adaptin	20130123	GO:0000139;GO:0005765;GO:0005829;GO:0005905;GO:0006886;GO:0006892;GO:0006897;GO:0008565;GO:0016032;GO:0016044;GO:0019886;GO:0030119;GO:0030659;GO:0032588;GO:0050690;	-	K12394	ko04142;
AP1S3	chr2:224620046-224702319	skm1KD	skm1NC	OK	0.614501	0.905589	0.559441	1.18293	0.0425	0.14171	up	9606	130340	AP1S3	-	-	HGNC:18971|Ensembl:ENSG00000152056|HPRD:16495|Vega:OTTHUMG00000133165	2	2q36.1	adaptor-related protein complex 1. sigma 3 subunit	protein-coding	AP1S3	adaptor-related protein complex 1. sigma 3 subunit	O	AP-1 complex subunit sigma-3|adapter-related protein complex 1 sigma-1C subunit|adaptor protein complex AP-1 sigma-1C subunit|clathrin assembly protein complex 1 sigma-1C small chain|golgi adaptor HA1/AP1 adaptin sigma-1C subunit|sigma 1C adaptin|sigma 1C subunit of AP-1 clathrin|sigma-adaptin 1C|sigma1C-adaptin	20130106	GO:0000139;GO:0005765;GO:0005829;GO:0005905;GO:0006886;GO:0006892;GO:0006897;GO:0008565;GO:0016032;GO:0016044;GO:0019886;GO:0030117;GO:0030659;GO:0032588;GO:0050690;	-	K12395	ko04142;
AP2A1	chr19:50270179-50316567	skm1KD	skm1NC	OK	26.4216	21.3774	-0.305629	-1.31612	0.02085	0.0872691	down	9606	160	AP2A1	-	ADTAA|AP2-ALPHA|CLAPA1	HGNC:561|MIM:601026|Ensembl:ENSG00000196961|HPRD:03016	19	19q13.33	adaptor-related protein complex 2. alpha 1 subunit	protein-coding	AP2A1	adaptor-related protein complex 2. alpha 1 subunit	O	100 kDa coated vesicle protein A|AP-2 complex subunit alpha-1|adapter-related protein complex 2 alpha-1 subunit|adaptin. alpha A|adaptor protein complex AP-2 subunit alpha-1|alpha-adaptin A|alpha1-adaptin|clathrin assembly protein complex 2 alpha-A large chain|clathrin-associated/assembly/adaptor protein. large. alpha 1|plasma membrane adaptor HA2/AP2 adaptin alpha A subunit	20130106	GO:0005515;GO:0005829;GO:0005886;GO:0006886;GO:0006895;GO:0006897;GO:0007173;GO:0007268;GO:0007411;GO:0008022;GO:0008565;GO:0016032;GO:0016323;GO:0016324;GO:0019886;GO:0030122;GO:0030130;GO:0030666;GO:0042059;GO:0048011;GO:0050690;	-	K11824	ko04144;ko04721;ko04961;ko05016;
AP2B1	chr17:33914281-34053436	skm1KD	skm1NC	OK	34.353	28.9024	-0.249247	-1.16612	0.04455	0.146401	down	9606	163	AP2B1	-	ADTB2|AP105B|AP2-BETA|CLAPB1	HGNC:563|MIM:601025|Ensembl:ENSG00000006125|HPRD:03015|Vega:OTTHUMG00000179924	17	17q11.2-q12	adaptor-related protein complex 2. beta 1 subunit	protein-coding	AP2B1	adaptor-related protein complex 2. beta 1 subunit	O	AP-2 complex subunit beta|adapter-related protein complex 2 beta subunit|adaptin. beta 2 (beta)|adaptor protein complex AP-2 subunit beta|beta-2-adaptin|beta-adaptin|clathrin assembly protein complex 2 beta large chain|clathrin-associated/assembly/adaptor protein. large. beta 1|plasma membrane adaptor HA2/AP2 adaptin beta subunit	20130106	GO:0005515;GO:0005802;GO:0005829;GO:0005886;GO:0005905;GO:0006886;GO:0007173;GO:0007268;GO:0007269;GO:0007411;GO:0008565;GO:0016032;GO:0019886;GO:0030131;GO:0030276;GO:0030666;GO:0030669;GO:0032403;GO:0042059;GO:0048011;GO:0048268;GO:0048488;GO:0050690;	-	K11825	ko04144;ko04721;ko04961;ko05016;
AP2S1	chr19:47341422-47354203	skm1KD	skm1NC	OK	249.396	480.52	0.94616	4.34153	5e-05	0.000730448	up	9606	1175	AP2S1	-	AP17|AP17-DELTA|CLAPS2	HGNC:565|MIM:602242|Ensembl:ENSG00000042753|HPRD:03762	19	19q13.2-q13.3	adaptor-related protein complex 2. sigma 1 subunit	protein-coding	AP2S1	adaptor-related protein complex 2. sigma 1 subunit	O	AP-2 complex subunit sigma|HA2 17 kDa subunit|adapter-related protein complex 2 sigma subunit|adaptor protein complex AP-2 subunit sigma|clathrin assembly protein 2 small chain|clathrin coat assembly protein AP17|clathrin coat-associated protein AP17|clathrin-associated/assembly/adaptor protein. small 2 (17kD)|plasma membrane adaptor AP-2 17 kDa protein|sigma2-adaptin	20130106	GO:0005215;GO:0005829;GO:0005886;GO:0006886;GO:0007173;GO:0007268;GO:0007411;GO:0008565;GO:0016032;GO:0019886;GO:0030100;GO:0030122;GO:0030666;GO:0030669;GO:0042059;GO:0048011;GO:0048268;GO:0050690;	-	K11827	ko04144;ko04721;ko04961;ko05016;
AP3B1	chr5:77298149-77590528	skm1KD	skm1NC	OK	9.96626	8.01908	-0.313614	-1.32694	0.0187	0.0807056	down	9606	8546	AP3B1	-	ADTB3|ADTB3A|HPS|HPS2|PE	HGNC:566|MIM:603401|Ensembl:ENSG00000132842|HPRD:04551|Vega:OTTHUMG00000106919	5	5q14.1	adaptor-related protein complex 3. beta 1 subunit	protein-coding	AP3B1	adaptor-related protein complex 3. beta 1 subunit	O	AP-3 complex beta-3A subunit|AP-3 complex subunit beta-1|adaptor protein complex AP-3 subunit beta-1|beta-3A-adaptin|beta3A-adaptin|clathrin assembly protein complex 3 beta-1 large chain	20130123	GO:0005794;GO:0006622;GO:0006886;GO:0006897;GO:0007596;GO:0008089;GO:0019903;GO:0030123;GO:0030665;GO:0032438;GO:0048007;GO:0048490;GO:0051138;	-	K12397	ko04142;
AP3B2	chr15:83211950-83378635	skm1KD	skm1NC	OK	0.629159	0.121454	-2.37301	-3.7637	5e-05	0.000730448	down	9606	8120	AP3B2	-	NAPTB	HGNC:567|MIM:602166|Ensembl:ENSG00000103723|HPRD:03699|Vega:OTTHUMG00000168009	15	15q	adaptor-related protein complex 3. beta 2 subunit	protein-coding	AP3B2	adaptor-related protein complex 3. beta 2 subunit	O	AP-3 complex subunit beta-2|Neuronal adaptin-like protein. beta-subunit|adapter-related protein complex 3 subunit beta-2|adaptor protein complex AP-3 subunit beta-2|beta-3B-adaptin|clathrin assembly protein complex 3 beta-2 large chain|neuron-specific vesicle coat protein beta-NAP	20130106	GO:0005215;GO:0005634;GO:0005730;GO:0005737;GO:0005794;GO:0006886;GO:0006892;GO:0006897;GO:0008089;GO:0030123;GO:0030137;GO:0030665;GO:0048490;	-	K12397	ko04142;
AP5B1	chr11:65543377-65547822	skm1KD	skm1NC	OK	12.3369	15.5989	0.338466	1.52494	0.00855	0.0457326	up	9606	91056	AP5B1	-	AP-5|PP1030	HGNC:25104|MIM:614367|Ensembl:ENSG00000254470|HPRD:13223|Vega:OTTHUMG00000166593	11	11q13.1	adaptor-related protein complex 5. beta 1 subunit	protein-coding	AP5B1	adaptor-related protein complex 5. beta 1 subunit	O	AP-5 complex subunit beta|AP-5 complex subunit beta-1|beta5	20130106	GO:0005515;GO:0015031;GO:0016197;GO:0030119;	-	-	-
APBB1	chr11:6416354-6440644	skm1KD	skm1NC	OK	16.8628	14.0152	-0.26685	-1.1901	0.0357	0.126184	down	9606	322	APBB1	-	FE65|MGC:9072|RIR	HGNC:581|MIM:602709|Ensembl:ENSG00000166313|HPRD:04087|Vega:OTTHUMG00000165454	11	11p15	amyloid beta (A4) precursor protein-binding. family B. member 1 (Fe65)	protein-coding	APBB1	amyloid beta (A4) precursor protein-binding. family B. member 1 (Fe65)	O	adaptor protein FE65a2|amyloid beta A4 precursor protein-binding family B member 1|stat-like protein	20130123	GO:0001540;GO:0001540;GO:0001764;GO:0003682;GO:0005515;GO:0005634;GO:0005634;GO:0005737;GO:0005886;GO:0006302;GO:0006351;GO:0006355;GO:0006915;GO:0006974;GO:0007050;GO:0007165;GO:0007409;GO:0007411;GO:0008134;GO:0008542;GO:0010039;GO:0016607;GO:0030027;GO:0030198;GO:0030308;GO:0030426;GO:0042393;GO:0042734;GO:0043065;GO:0043197;GO:0043234;GO:0043967;GO:0045202;GO:0045211;GO:0045665;GO:0045739;GO:…	-	K04529	ko05010;
APBB1IP	chr10:26727265-26856732	skm1KD	skm1NC	OK	8.89482	5.65251	-0.654075	-2.56742	5e-05	0.000730448	down	9606	54518	APBB1IP	RP11-128B16.1	INAG1|PREL1|RARP1|RIAM	HGNC:17379|MIM:609036|Ensembl:ENSG00000077420|HPRD:16420|Vega:OTTHUMG00000017841	10	10p12.1	amyloid beta (A4) precursor protein-binding. family B. member 1 interacting protein	protein-coding	APBB1IP	amyloid beta (A4) precursor protein-binding. family B. member 1 interacting protein	O	APBB1-interacting protein 1|PREL-1|RARP-1|Rap1-GTP-interacting adaptor molecule|Rap1-interacting adaptor molecule|amyloid beta A4 precursor protein-binding family B member 1-interacting protein|proline rich EVH1 ligand 1|proline-rich EVH1 ligand 1|proline-rich protein 73|rap1-GTP-interacting adapter molecule|retinoic acid-responsive proline-rich protein 1	20130113	GO:0005543;GO:0005829;GO:0005856;GO:0005886;GO:0005925;GO:0007165;GO:0007596;GO:0030027;GO:0030168;	-	-	-
APBB3	chr5:139937852-139944189	skm1KD	skm1NC	OK	2.88543	2.08396	-0.469457	-1.35522	0.0173	0.0763287	down	9606	10307	APBB3	-	FE65L2|SRA	HGNC:20708|MIM:602711|Ensembl:ENSG00000113108|HPRD:04089|Vega:OTTHUMG00000129504	5	5q31	amyloid beta (A4) precursor protein-binding. family B. member 3	protein-coding	APBB3	amyloid beta (A4) precursor protein-binding. family B. member 3	O	FE65-like protein 2|amyloid beta A4 precursor protein-binding family B member 3|amyloid precursor interacting protein|protein Fe65-like 2	20130106	GO:0001540;GO:0005737;GO:0015629;	-	-	-
APH1A	chr1:150237798-150241609	skm1KD	skm1NC	OK	203.378	161.127	-0.335968	-1.55468	0.0076	0.0420299	down	9606	51107	APH1A	RP4-790G17.3	6530402N02Rik|APH-1|APH-1A|CGI-78	HGNC:29509|MIM:607629|Ensembl:ENSG00000117362|Vega:OTTHUMG00000012545	1	1p36.13-q31.3	anterior pharynx defective 1 homolog A (C. elegans)	protein-coding	APH1A	anterior pharynx defective 1 homolog A (C. elegans)	O	aph-1alpha|gamma-secretase subunit APH-1A|presenilin-stabilization factor	20130106	GO:0001656;GO:0004175;GO:0005515;GO:0005783;GO:0005789;GO:0005794;GO:0005886;GO:0005887;GO:0006509;GO:0006915;GO:0007219;GO:0007220;GO:0007220;GO:0016485;GO:0031293;GO:0031293;GO:0032580;GO:0042987;GO:0042987;GO:0043085;GO:0048011;	-	K06172	ko04330;ko05010;
APLF	chr2:68694690-68807294	skm1KD	skm1NC	OK	1.75342	0.942255	-0.895978	-2.3178	0.0003	0.00333343	down	9606	200558	APLF	-	APFL|C2orf13|PALF|Xip1	HGNC:28724|MIM:611035|Ensembl:ENSG00000169621|HPRD:09848|Vega:OTTHUMG00000129566	2	2p13.3	aprataxin and PNKP like factor	protein-coding	APLF	aprataxin and PNKP like factor	O	PNK and APTX-like FHA domain-containing protein|PNK and APTX-like FHA protein|XRCC1-interacting protein 1|aprataxin and PNK-like factor|aprataxin- and PNK-like factor|apurinic-apyrimidinic endonuclease APLF	20130106	GO:0000012;GO:0000166;GO:0003906;GO:0004520;GO:0005515;GO:0005634;GO:0005829;GO:0006302;GO:0006974;GO:0008408;GO:0046872;	EC:4.2.99.18	K13295	-
APLN	chrX:128779235-128788933	skm1KD	skm1NC	OK	2.9262	1.85351	-0.658774	-2.12151	0.0003	0.00333343	down	9606	8862	APLN	UNQ471	APEL|XNPEP2	HGNC:16665|MIM:300297|Ensembl:ENSG00000171388|HPRD:02246	X	Xq25	apelin	protein-coding	APLN	apelin	O	AGTRL1 ligand|APJ endogenous ligand	20130123	GO:0002026;GO:0005102;GO:0005179;GO:0005576;GO:0005615;GO:0006955;GO:0007165;GO:0007595;GO:0008284;GO:0031652;GO:0031704;GO:0042327;GO:0042756;GO:0043576;GO:0045776;GO:0045906;GO:0045909;GO:0048471;GO:0051461;GO:0051466;	-	K05225	ko04080;
APLP1	chr19:36359400-36370699	skm1KD	skm1NC	OK	2.29444	0.893914	-1.35994	-3.53387	5e-05	0.000730448	down	9606	333	APLP1	-	APLP	HGNC:597|MIM:104775|Ensembl:ENSG00000105290|HPRD:00102|Vega:OTTHUMG00000180692	19	19q13.1	amyloid beta (A4) precursor-like protein 1	protein-coding	APLP1	amyloid beta (A4) precursor-like protein 1	O	APLP-1|amyloid precursor-like protein 1|amyloid-like protein 1	20130106	GO:0005515;GO:0005604;GO:0005794;GO:0005886;GO:0006378;GO:0006417;GO:0006897;GO:0006915;GO:0007155;GO:0007193;GO:0007399;GO:0008201;GO:0009887;GO:0016021;GO:0030198;GO:0030818;GO:0030900;GO:0031694;GO:0031695;GO:0031696;GO:0042802;GO:0046914;GO:0048471;GO:0071874;	-	K05639	-
APLP2	chr11:129939715-130014706	skm1KD	skm1NC	OK	190.301	159.456	-0.255125	-1.11671	0.0486	0.155807	down	9606	334	APLP2	-	APLP-2|APPH|APPL2|CDEBP	HGNC:598|MIM:104776|Ensembl:ENSG00000084234|HPRD:00103|Vega:OTTHUMG00000165767	11	11q24	amyloid beta (A4) precursor-like protein 2	protein-coding	APLP2	amyloid beta (A4) precursor-like protein 2	O	CDEI box-binding protein|amyloid precursor protein homolog HSD-2|amyloid-like protein 2	20130111	GO:0001967;GO:0003677;GO:0004867;GO:0005515;GO:0005634;GO:0005886;GO:0006878;GO:0007176;GO:0007186;GO:0007617;GO:0007626;GO:0008201;GO:0008203;GO:0009790;GO:0016021;GO:0030198;GO:0030900;GO:0030901;GO:0042802;GO:0043393;GO:0046914;GO:0050885;	-	K08117	-
APOA1	chr11:116706468-116708338	skm1KD	skm1NC	OK	1.16644	1.98659	0.768175	1.39441	0.0206	0.0864627	up	9606	335	APOA1	-	-	HGNC:600|MIM:107680|Ensembl:ENSG00000118137|HPRD:02517|Vega:OTTHUMG00000046112	11	11q23-q24	apolipoprotein A-I	protein-coding	APOA1	apolipoprotein A-I	O	apo-AI|apoA-I	20130113	GO:0001540;GO:0001932;GO:0001935;GO:0002576;GO:0002740;GO:0005515;GO:0005543;GO:0005576;GO:0005615;GO:0005615;GO:0005788;GO:0005886;GO:0006629;GO:0006656;GO:0006695;GO:0007186;GO:0007596;GO:0008035;GO:0008203;GO:0008211;GO:0010804;GO:0010873;GO:0010903;GO:0015485;GO:0017127;GO:0017127;GO:0018158;GO:0018206;GO:0019899;GO:0019915;GO:0030139;GO:0030141;GO:0030168;GO:0030300;GO:0030301;GO:0030325;GO:…	-	K08757	ko03320;ko04975;ko04977;ko05143;
APOA1BP	chr1:156561557-156564091	skm1KD	skm1NC	OK	300.267	390.826	0.38028	1.74644	0.00275	0.0193044	up	9606	128240	APOA1BP	RP11-284F21.3	AIBP|YJEFN1	HGNC:18453|MIM:608862|Ensembl:ENSG00000163382|HPRD:16397|Vega:OTTHUMG00000033206	1	1q21	apolipoprotein A-I binding protein	protein-coding	APOA1BP	apolipoprotein A-I binding protein	O	AI-BP|NAD(P)H-hydrate epimerase|NAD(P)HX epimerase|apoA-I binding protein|apolipoprotein A-I-binding protein|yjeF N-terminal domain-containing protein 1|yjeF_N1	20130106	GO:0000166;GO:0005515;GO:0005576;GO:0005615;GO:0005739;GO:0008150;GO:0016853;GO:0019861;GO:0042803;GO:0044297;GO:0046872;GO:0051289;	-	-	-
APOC1	chr19:45417920-45422606	skm1KD	skm1NC	OK	8.0392	11.8018	0.553889	1.32651	0.0229	0.0930419	up	9606	341	APOC1	-	-	HGNC:607|MIM:107710|Ensembl:ENSG00000130208|HPRD:00131|Vega:OTTHUMG00000180844	19	19q13.2	apolipoprotein C-I	protein-coding	APOC1	apolipoprotein C-I	O	apo-CIB|apoC-IB|apolipoprotein C1	20130106	GO:0004859;GO:0005504;GO:0005783;GO:0006629;GO:0010873;GO:0010900;GO:0010916;GO:0031210;GO:0032374;GO:0032375;GO:0033344;GO:0033700;GO:0034361;GO:0034364;GO:0034369;GO:0034375;GO:0034379;GO:0034382;GO:0034447;GO:0042157;GO:0042627;GO:0045717;GO:0045833;GO:0048261;GO:0050995;GO:0051005;GO:0055102;GO:0060228;	-	-	-
APOL6	chr22:36044423-36064456	skm1KD	skm1NC	OK	0.730262	0.430773	-0.761487	-2.06643	0.00065	0.00618089	down	9606	80830	APOL6	UNQ3095/PRO21341	APOL-VI|APOLVI	HGNC:14870|MIM:607256|Ensembl:ENSG00000221963|HPRD:06266|Vega:OTTHUMG00000150615	22	22q12.3	apolipoprotein L. 6	protein-coding	APOL6	apolipoprotein L. 6	O	apolipoprotein L-VI|apolipoprotein L6	20130106	GO:0005319;GO:0005576;GO:0005737;GO:0006869;GO:0008289;GO:0042157;	-	K14480	-
APOLD1	chr12:12878850-12944399	skm1KD	skm1NC	OK	0.631102	0.42134	-0.582887	-1.17596	0.03935	0.13505	down	9606	81575	APOLD1	-	VERGE	HGNC:25268|MIM:612456|Ensembl:ENSG00000178878|HPRD:13153|Vega:OTTHUMG00000153561	12	12p13.1	apolipoprotein L domain containing 1	protein-coding	APOLD1	apolipoprotein L domain containing 1	O	apolipoprotein L domain-containing protein 1|vascular early response gene protein	20121230	GO:0001525;GO:0001666;GO:0005576;GO:0005886;GO:0006869;GO:0008289;GO:0016021;GO:0030154;GO:0042118;GO:0042157;GO:0045601;	-	-	-
APPBP2	chr17:58520519-58603580	skm1KD	skm1NC	OK	3.44187	2.53385	-0.441859	-1.61368	0.00505	0.0306377	down	9606	10513	APPBP2	-	HS.84084|PAT1	HGNC:622|MIM:605324|Ensembl:ENSG00000062725|HPRD:05616|Vega:OTTHUMG00000180048	17	17q23.2	amyloid beta precursor protein (cytoplasmic tail) binding protein 2	protein-coding	APPBP2	amyloid beta precursor protein (cytoplasmic tail) binding protein 2	O	APP-BP2|amyloid beta precursor protein-binding protein 2|amyloid protein-binding protein 2|protein interacting with APP tail 1	20130106	GO:0003777;GO:0005515;GO:0005634;GO:0005737;GO:0005874;GO:0005875;GO:0006886;GO:0030659;GO:0046907;	-	-	-
APPL2	chr12:105567074-105630008	skm1KD	skm1NC	OK	1.64827	1.09216	-0.593767	-1.53077	0.00815	0.0441212	down	9606	55198	APPL2	-	DIP13B	HGNC:18242|MIM:606231|Ensembl:ENSG00000136044|HPRD:06945|Vega:OTTHUMG00000169853	12	12q24.1	adaptor protein. phosphotyrosine interaction. PH domain and leucine zipper containing 2	protein-coding	APPL2	adaptor protein. phosphotyrosine interaction. PH domain and leucine zipper containing 2	O	DCC-interacting protein 13-beta|DIP13 beta|adapter protein containing PH domain. PTB domain and leucine zipper motif 2	20130123	GO:0005515;GO:0005543;GO:0005634;GO:0005737;GO:0007049;GO:0007165;GO:0008283;GO:0010008;GO:0016581;GO:0031901;	-	-	-
APRT	chr16:88875876-88878342	skm1KD	skm1NC	OK	606.767	895.592	0.561699	2.52745	5e-05	0.000730448	up	9606	353	APRT	-	AMP|APRTD	HGNC:626|MIM:102600|Ensembl:ENSG00000198931|HPRD:00029|Vega:OTTHUMG00000175454	16	16q24	adenine phosphoribosyltransferase	protein-coding	APRT	adenine phosphoribosyltransferase	O	AMP diphosphorylase|AMP pyrophosphorylase|transphosphoribosidase	20130106	GO:0002055;GO:0003999;GO:0005634;GO:0005730;GO:0005737;GO:0005737;GO:0005829;GO:0006144;GO:0006166;GO:0006168;GO:0007595;GO:0007625;GO:0016208;GO:0043101;GO:0044209;GO:0044281;GO:0055086;	EC:2.4.2.7	K00759	ko00230;ko01100;
APTX	chr9:32972603-33001639	skm1KD	skm1NC	OK	32.4463	39.4995	0.283778	1.27611	0.02685	0.103713	up	9606	54840	APTX	RP11-562M8.1	AOA|AOA1|AXA1|EAOH|EOAHA|FHA-HIT	HGNC:15984|MIM:606350|Ensembl:ENSG00000137074|HPRD:05892|Vega:OTTHUMG00000019759	9	9p13.3	aprataxin	protein-coding	APTX	aprataxin	O	forkhead-associated domain histidine triad-like protein	20130106	GO:0000012;GO:0000785;GO:0000790;GO:0003682;GO:0003684;GO:0003690;GO:0003725;GO:0005515;GO:0005654;GO:0005730;GO:0005737;GO:0006266;GO:0006302;GO:0006974;GO:0008219;GO:0008270;GO:0008967;GO:0031647;GO:0033699;GO:0042542;GO:0046403;GO:0046872;GO:0047485;GO:0051219;	EC:3.-.-.-	K10863	-
AQP3	chr9:33441151-33447631	skm1KD	skm1NC	OK	3.63101	2.16013	-0.749253	-2.10559	0.0006	0.0057968	down	9606	360	AQP3	-	AQP-3|GIL	HGNC:636|MIM:600170|Ensembl:ENSG00000165272|HPRD:08970|Vega:OTTHUMG00000019769	9	9p13	aquaporin 3 (Gill blood group)	protein-coding	AQP3	aquaporin 3 (Gill blood group)	O	aquaglyceroporin-3|aquaporin 3 (GIL blood group)|aquaporin-3	20130113	GO:0002684;GO:0005215;GO:0005737;GO:0005886;GO:0005886;GO:0005911;GO:0006810;GO:0006833;GO:0007588;GO:0015250;GO:0015250;GO:0015254;GO:0015840;GO:0016021;GO:0016323;GO:0032526;GO:0033280;GO:0042476;GO:0045616;GO:0051592;GO:0055085;GO:0070295;	-	K09876	ko04962;
ARAP1	chr11:72396113-72463434	skm1KD	skm1NC	OK	14.3466	10.8371	-0.404734	-1.82519	0.002	0.0150274	down	9606	116985	ARAP1	-	CENTD2	HGNC:16925|MIM:606646|Ensembl:ENSG00000186635|HPRD:09440|Vega:OTTHUMG00000157102	11	11q13.4	ArfGAP with RhoGAP domain. ankyrin repeat and PH domain 1	protein-coding	ARAP1	ArfGAP with RhoGAP domain. ankyrin repeat and PH domain 1	O	ARF-GAP. RHO-GAP. ankyrin repeat. and pleckstrin homology domains-containing protein 1|arf-GAP with Rho-GAP domain. ANK repeat and PH domain-containing protein 1|centaurin. delta 2|centaurin-delta-2|cnt-d2	20130106	GO:0005100;GO:0005515;GO:0005547;GO:0005794;GO:0005829;GO:0005886;GO:0007264;GO:0008060;GO:0008270;GO:0008360;GO:0030037;GO:0032312;GO:0032580;GO:0043089;GO:0046872;GO:0051056;GO:0051270;GO:0051491;GO:0051497;	-	K12490	ko04144;
ARAP3	chr5:141032967-141061800	skm1KD	skm1NC	OK	3.51139	4.29677	0.29121	1.19527	0.03905	0.134595	up	9606	64411	ARAP3	-	CENTD3|DRAG1	HGNC:24097|MIM:606647|Ensembl:ENSG00000120318|HPRD:09441|Vega:OTTHUMG00000129610	5	5q31.3	ArfGAP with RhoGAP domain. ankyrin repeat and PH domain 3	protein-coding	ARAP3	ArfGAP with RhoGAP domain. ankyrin repeat and PH domain 3	O	ARF-GAP. RHO-GAP. ankyrin repeat and plekstrin homology domains-containing protein 3|Arf and Rho GAP adapter protein 3|PtdIns(3.4.5)P3-binding protein|arf-GAP with Rho-GAP domain. ANK repeat and PH domain-containing protein 3|centaurin. delta 3|centaurin-delta-3|cnt-d3|phosphoinositide binding protein	20130106	GO:0001726;GO:0005100;GO:0005547;GO:0005737;GO:0005737;GO:0005829;GO:0005856;GO:0005886;GO:0007010;GO:0007264;GO:0008060;GO:0008270;GO:0008360;GO:0016192;GO:0030027;GO:0030336;GO:0030675;GO:0032312;GO:0035021;GO:0035024;GO:0043325;GO:0046872;GO:0051056;	-	K12490	ko04144;
ARFGAP1	chr20:61904164-61921142	skm1KD	skm1NC	OK	41.3817	49.6291	0.262193	1.2239	0.03155	0.116142	up	9606	55738	ARFGAP1	RP11-261N11.1	ARF1GAP|HRIHFB2281	HGNC:15852|MIM:608377|Ensembl:ENSG00000101199|HPRD:06443|Vega:OTTHUMG00000032965	20	20q13.33	ADP-ribosylation factor GTPase activating protein 1	protein-coding	ARFGAP1	ADP-ribosylation factor GTPase activating protein 1	O	ADP-ribosylation factor 1 GTPase activating protein|ADP-ribosylation factor 1 GTPase-activating protein|ADP-ribosylation factor GTPase-activating protein 1|ARF GAP 1|ARF1 GAP|ARF1-directed GTPase-activating protein|GAP protein	20130106	GO:0005096;GO:0005515;GO:0005783;GO:0005829;GO:0005886;GO:0006890;GO:0006987;GO:0008060;GO:0008270;GO:0015031;GO:0016044;GO:0030660;GO:0030968;GO:0031965;GO:0032312;GO:0043231;GO:0043547;GO:0046872;GO:0048205;	-	K12492	ko04144;
ARFRP1	chr20:62289162-62367494	skm1KD	skm1NC	OK	23.6152	37.1545	0.653817	1.88548	0.00125	0.0104894	up	9606	10139	ARFRP1	RP4-583P15.1	ARL18|ARP|Arp1	HGNC:662|MIM:604699|Ensembl:ENSG00000101246|HPRD:05264|Vega:OTTHUMG00000032993	20	20q13.3	ADP-ribosylation factor related protein 1	protein-coding	ARFRP1	ADP-ribosylation factor related protein 1	O	ADP-ribosylation factor-related protein 1|ARF-related protein 1|SCG10 like-protein|helicase-like protein NHL	20130106	GO:0003924;GO:0005515;GO:0005525;GO:0005794;GO:0005802;GO:0006184;GO:0007165;GO:0007264;GO:0007369;GO:0016020;GO:0034067;GO:0042147;GO:0043001;	-	K07952	-
ARHGAP1	chr11:46698631-46722120	skm1KD	skm1NC	OK	15.729	12.014	-0.388708	-1.72545	0.00205	0.0153078	down	9606	392	ARHGAP1	-	CDC42GAP|RHOGAP|RHOGAP1|p50rhoGAP	HGNC:673|MIM:602732|Ensembl:ENSG00000175220|HPRD:04108|Vega:OTTHUMG00000166567	11	11p11.2	Rho GTPase activating protein 1	protein-coding	ARHGAP1	Rho GTPase activating protein 1	O	CDC42 GTPase-activating protein|GTPase-activating protein rhoGAP|GTPase-activating protein rhoOGAP|GTPase-activating protein. Rho. 1|rho GTPase-activating protein 1|rho-related small GTPase protein activator|rho-type GTPase-activating protein 1	20130106	GO:0001726;GO:0005070;GO:0005100;GO:0005515;GO:0005829;GO:0005886;GO:0007264;GO:0007264;GO:0007266;GO:0017124;GO:0030675;GO:0043231;GO:0051056;	-	-	-
ARHGAP11B	chr15:30918878-30931013	skm1KD	skm1NC	OK	0.65901	1.70242	1.36922	1.98026	0.0023	0.0167698	up	9606	89839	ARHGAP11B	-	B'-T|FAM7B1	HGNC:15782|Ensembl:ENSG00000187951|Vega:OTTHUMG00000175656	15	15q13.2	Rho GTPase activating protein 11B	protein-coding	ARHGAP11B	Rho GTPase activating protein 11B	O	GAP (1-8)|family with sequence similarity 7. member B1|rho GTPase-activating protein 11B|rho-type GTPase-activating protein 11B	20121230	GO:0005096;GO:0005829;GO:0007264;GO:0051056;	-	-	-
ARHGAP19	chr10:98757794-99052430	skm1KD	skm1NC	OK	8.34512	6.38454	-0.38635	-1.61758	0.0052	0.0313899	down	9606	84986	ARHGAP19	-	-	HGNC:23724|MIM:611587|Ensembl:ENSG00000213390|HPRD:12475|Vega:OTTHUMG00000018845	10	10q24.1	Rho GTPase activating protein 19	protein-coding	ARHGAP19	Rho GTPase activating protein 19	O	putative RhoGAP protein|rho GTPase-activating protein 19|rho-type GTPase-activating protein 19	20130106	GO:0005096;GO:0005634;GO:0005829;GO:0007264;GO:0051056;	-	-	-
ARHGAP25	chr2:68961912-69053957	skm1KD	skm1NC	OK	12.6745	9.33197	-0.441673	-1.90011	0.00115	0.00982794	down	9606	9938	ARHGAP25	-	KAIA0053	HGNC:28951|MIM:610587|Ensembl:ENSG00000163219|HPRD:09805|Vega:OTTHUMG00000152621	2	2p13.3	Rho GTPase activating protein 25	protein-coding	ARHGAP25	Rho GTPase activating protein 25	O	rho GTPase-activating protein 25|rho-type GTPase-activating protein 25	20121230	GO:0005096;GO:0005543;GO:0005829;GO:0007264;GO:0051056;	-	-	-
ARHGAP27	chr17_ctg5_hap1:121842-125407	skm1KD	skm1NC	OK	3.81411	8.87636	1.21862	3.87446	5e-05	0.000730448	up	9606	201176	ARHGAP27	hCG_1992862	CAMGAP1|PP905|SH3D20|SH3P20	HGNC:31813|MIM:610591|Ensembl:ENSG00000159314|HPRD:12477|Vega:OTTHUMG00000166982	17	17q21.31	Rho GTPase activating protein 27	protein-coding	ARHGAP27	Rho GTPase activating protein 27	O	CIN85-associated multi-domain-containing Rho GTPase-activating protein 1|SH3 domain containing 20|SH3 domain-containing protein 20|rho GTPase-activating protein 27|rho-type GTPase-activating protein 27	20130106	GO:0005543;GO:0005622;GO:0005737;GO:0006898;GO:0007165;GO:0016020;GO:0017124;GO:0030675;GO:0043089;	-	-	-
ARHGAP33	chr19:36266416-36279724	skm1KD	skm1NC	OK	1.49231	1.97406	0.403619	1.30717	0.0241	0.096456	up	9606	115703	ARHGAP33	-	NOMA-GAP|SNX26|TCGAP	HGNC:23085|MIM:614902|Ensembl:ENSG00000004777|HPRD:15415|Vega:OTTHUMG00000182071	19	19q13.12	Rho GTPase activating protein 33	protein-coding	ARHGAP33	Rho GTPase activating protein 33	O	neurite outgrowth multiadaptor RhoGAP protein|rho GTPase-activating protein 33|rho-type GTPase-activating protein 33|sorting nexin 26|sorting nexin-26|tc10/CDC42 GTPase-activating protein	20130106	GO:0005515;GO:0005737;GO:0005886;GO:0007165;GO:0015031;GO:0030675;GO:0035091;	-	-	-
ARHGAP4	chrX:153172829-153191714	skm1KD	skm1NC	OK	98.2842	123.612	0.330788	1.53154	0.0083	0.0447325	up	9606	393	ARHGAP4	-	C1|RGC1|RhoGAP4|SrGAP4|p115	HGNC:674|MIM:300023|Ensembl:ENSG00000089820|HPRD:02063|Vega:OTTHUMG00000024226	X	Xq28	Rho GTPase activating protein 4	protein-coding	ARHGAP4	Rho GTPase activating protein 4	O	Rho-GAP hematopoietic protein C1|rho GTPase-activating protein 4|rho-type GTPase-activating protein 4	20130106	GO:0005070;GO:0005100;GO:0005515;GO:0005634;GO:0005730;GO:0005737;GO:0005829;GO:0005925;GO:0006915;GO:0007010;GO:0007264;GO:0007266;GO:0032321;GO:0048011;GO:0051056;	-	-	-
ARHGAP5-AS1	chr14:32544624-32545905	skm1KD	skm1NC	OK	3.7962	2.30361	-0.720658	-1.69227	0.0032	0.0217057	down	9606	84837	ARHGAP5-AS1	-	C14orf128	HGNC:20279	14	14q12	ARHGAP5 antisense RNA 1 (head to head)	miscRNA	ARHGAP5-AS1	ARHGAP5 antisense RNA 1 (head to head)	O	-	20121230	-	-	-	-
ARHGDIA	chr17:79825596-79829282	skm1KD	skm1NC	OK	379.545	492.722	0.376502	1.65087	0.0043	0.0272808	up	9606	396	ARHGDIA	-	GDIA1|RHOGDI|RHOGDI-1	HGNC:678|MIM:601925|Ensembl:ENSG00000141522|HPRD:03565|Vega:OTTHUMG00000178352	17	17q25.3	Rho GDP dissociation inhibitor (GDI) alpha	protein-coding	ARHGDIA	Rho GDP dissociation inhibitor (GDI) alpha	O	rho GDI 1|rho GDP-dissociation inhibitor 1|rho-GDI alpha	20130106	GO:0001772;GO:0005094;GO:0005096;GO:0005515;GO:0005829;GO:0005856;GO:0006928;GO:0007162;GO:0007264;GO:0007266;GO:0032880;GO:0043066;GO:0048011;GO:0050770;GO:0050771;GO:0050772;GO:0051056;	-	K12462	ko04722;ko04962;
ARHGEF10L	chr1:17866329-18024370	skm1KD	skm1NC	OK	2.24552	1.40446	-0.677031	-2.29538	0.0002	0.00237073	down	9606	55160	ARHGEF10L	RP11-473A10.1	GrinchGEF	HGNC:25540|MIM:612494|Ensembl:ENSG00000074964|HPRD:07679|Vega:OTTHUMG00000002514	1	1p36.13	Rho guanine nucleotide exchange factor (GEF) 10-like	protein-coding	ARHGEF10L	Rho guanine nucleotide exchange factor (GEF) 10-like	O	rho guanine nucleotide exchange factor 10-like protein	20121230	GO:0005089;GO:0005737;GO:0035023;	-	-	-
ARHGEF11	chr1:156904631-157015162	skm1KD	skm1NC	OK	4.96895	3.89336	-0.351927	-1.51574	0.0086	0.0458781	down	9606	9826	ARHGEF11	RP11-356J7.2	GTRAP48|PDZ-RHOGEF	HGNC:14580|MIM:605708|Ensembl:ENSG00000132694|HPRD:09302|Vega:OTTHUMG00000041292	1	1q21	Rho guanine nucleotide exchange factor (GEF) 11	protein-coding	ARHGEF11	Rho guanine nucleotide exchange factor (GEF) 11	O	Rho guanine exchange factor (GEF) 11|RhoA-specific guanine nucleotide exchange factor|RhoGEF glutamate transport modulator|glutamate transporter EAAT4-associated protein 48|rho guanine nucleotide exchange factor 11	20130106	GO:0000910;GO:0001558;GO:0001664;GO:0005089;GO:0005096;GO:0005515;GO:0005543;GO:0005622;GO:0005737;GO:0005829;GO:0006915;GO:0006928;GO:0006941;GO:0007186;GO:0007186;GO:0007264;GO:0007266;GO:0007411;GO:0016020;GO:0030010;GO:0030036;GO:0035023;GO:0038032;GO:0045893;GO:0048011;GO:0051056;	-	K12331	ko04270;
ARHGEF16	chr1:3371146-3397677	skm1KD	skm1NC	OK	3.03333	1.99455	-0.604835	-2.03573	0.0005	0.00504052	down	9606	27237	ARHGEF16	RP11-168F9.1	GEF16|NBR	HGNC:15515|Ensembl:ENSG00000130762|HPRD:12478|Vega:OTTHUMG00000000625	1	1p36.3	Rho guanine nucleotide exchange factor (GEF) 16	protein-coding	ARHGEF16	Rho guanine nucleotide exchange factor (GEF) 16	O	Rho guanine exchange factor (GEF) 16|ephexin-4|rho guanine nucleotide exchange factor 16	20130106	GO:0005089;GO:0005515;GO:0005543;GO:0005829;GO:0006915;GO:0007264;GO:0017048;GO:0030165;GO:0030971;GO:0032863;GO:0032864;GO:0048011;GO:0051056;GO:0060326;GO:0090004;	-	-	-
ARHGEF25	chr12:58003962-58011028	skm1KD	skm1NC	OK	7.72601	6.26293	-0.302886	-1.18783	0.0389	0.134231	down	9606	115557	ARHGEF25	-	GEFT|p63RhoGEF	HGNC:30275|MIM:610215|Ensembl:ENSG00000240771|HPRD:13573|Vega:OTTHUMG00000152516	12	12q13.3	Rho guanine nucleotide exchange factor (GEF) 25	protein-coding	ARHGEF25	Rho guanine nucleotide exchange factor (GEF) 25	O	RAC/CDC42 exchange factor|RhoA/RAC/CDC42 exchange factor|guanine nucleotide exchange factor GEFT|rac/Cdc42/Rho exchange factor GEFT|rho guanine nucleotide exchange factor 25|rhoA/Rac/Cdc42 guanine nucleotide exchange factor GEFT	20130106	GO:0005089;GO:0005543;GO:0005829;GO:0005886;GO:0030016;GO:0030017;GO:0035023;	-	-	-
ARHGEF3	chr3:56761445-57113336	skm1KD	skm1NC	OK	1.85513	2.70835	0.545893	1.70145	0.003	0.0206509	up	9606	50650	ARHGEF3	-	GEF3|STA3|XPLN	HGNC:683|MIM:612115|Ensembl:ENSG00000163947|HPRD:12480|Vega:OTTHUMG00000158857	3	3p14.3	Rho guanine nucleotide exchange factor (GEF) 3	protein-coding	ARHGEF3	Rho guanine nucleotide exchange factor (GEF) 3	O	59.8 kDA protein|RhoGEF protein|exchange factor found in platelets and leukemic and neuronal tissues. XPLN|rho guanine nucleotide exchange factor 3	20130106	GO:0005089;GO:0005543;GO:0005622;GO:0005829;GO:0006915;GO:0007264;GO:0007266;GO:0035023;GO:0048011;GO:0051056;	-	-	-
ARHGEF4	chr2:131674223-131804836	skm1KD	skm1NC	OK	1.80971	1.16316	-0.637709	-1.9306	0.00075	0.0069457	down	9606	50649	ARHGEF4	-	ASEF|ASEF1|GEF4|STM6	HGNC:684|MIM:605216|Ensembl:ENSG00000136002|HPRD:05559|Vega:OTTHUMG00000131657	2	2q22	Rho guanine nucleotide exchange factor (GEF) 4	protein-coding	ARHGEF4	Rho guanine nucleotide exchange factor (GEF) 4	O	APC-stimulated guanine nucleotide exchange factor 1|rho guanine nucleotide exchange factor 4	20130106	GO:0005085;GO:0005089;GO:0005515;GO:0005543;GO:0005829;GO:0006915;GO:0007264;GO:0019904;GO:0030032;GO:0030676;GO:0032587;GO:0035023;GO:0035556;GO:0046847;GO:0048011;GO:0051056;	-	K05769	ko04810;
ARHGEF40	chr14:21538526-21558036	skm1KD	skm1NC	OK	3.40753	2.61207	-0.383532	-1.53521	0.00815	0.0441212	down	9606	55701	ARHGEF40	-	SOLO	HGNC:25516|MIM:610018|Ensembl:ENSG00000165801|HPRD:13335|Vega:OTTHUMG00000171359	14	14q11.2	Rho guanine nucleotide exchange factor (GEF) 40	protein-coding	ARHGEF40	Rho guanine nucleotide exchange factor (GEF) 40	O	protein SOLO|rho guanine nucleotide exchange factor 40	20130106	GO:0005089;GO:0005543;GO:0005737;GO:0035023;	-	-	-
ARHGEF9	chrX:62854847-63005426	skm1KD	skm1NC	OK	4.76154	3.48723	-0.449348	-1.77486	0.0027	0.019042	down	9606	23229	ARHGEF9	RP11-357C3.4	COLLYBISTIN|EIEE8|HPEM-2|PEM-2|PEM2	HGNC:14561|MIM:300429|Ensembl:ENSG00000131089|HPRD:02337|Vega:OTTHUMG00000021700	X	Xq11.1	Cdc42 guanine nucleotide exchange factor (GEF) 9	protein-coding	ARHGEF9	Cdc42 guanine nucleotide exchange factor (GEF) 9	O	PEM-2 homolog|hPEM-2 collybistin|rac/Cdc42 guanine nucleotide exchange factor 9|rho guanine nucleotide exchange factor 9	20130123	GO:0005089;GO:0005543;GO:0005829;GO:0006915;GO:0007264;GO:0007268;GO:0034220;GO:0035023;GO:0048011;GO:0051056;GO:0055085;	-	-	-
ARID3A	chr19:926036-972803	skm1KD	skm1NC	OK	9.23276	11.145	0.271559	1.1743	0.0418	0.140267	up	9606	1820	ARID3A	-	BRIGHT|DRIL1|DRIL3|E2FBP1	HGNC:3031|MIM:603265|Ensembl:ENSG00000116017|HPRD:10343|Vega:OTTHUMG00000182018	19	19p13.3	AT rich interactive domain 3A (BRIGHT-like)	protein-coding	ARID3A	AT rich interactive domain 3A (BRIGHT-like)	O	ARID domain-containing 3A|ARID domain-containing protein 3A|AT rich interactive domain 3A (BRIGHT- like) protein|AT-rich interactive domain-containing protein 3A|B-cell regulator of IgH transcription|E2F-binding protein 1|dead ringer-like 1|dead ringer-like protein 1	20130106	GO:0003677;GO:0003682;GO:0003700;GO:0005634;GO:0005737;GO:0006351;GO:0006355;GO:0042803;GO:0045121;GO:0045944;	-	-	-
ARID5A	chr2:97202463-97218371	skm1KD	skm1NC	OK	17.8455	21.9498	0.298647	1.34627	0.0187	0.0807056	up	9606	10865	ARID5A	UNQ5814	MRF-1|MRF1|RP11-363D14	HGNC:17361|MIM:611583|Ensembl:ENSG00000196843|HPRD:12481|Vega:OTTHUMG00000155229	2	2q11.2	AT rich interactive domain 5A (MRF1-like)	protein-coding	ARID5A	AT rich interactive domain 5A (MRF1-like)	O	ARID domain-containing protein 5A|AT-rich interactive domain-containing protein 5A|RFVG5814|modulator recognition factor 1|modulator recognition factor I	20130108	GO:0003677;GO:0005515;GO:0005634;GO:0005730;GO:0006351;GO:0045892;	-	-	-
ARL11	chr13:50202434-50208008	skm1KD	skm1NC	OK	6.77607	5.23012	-0.373604	-1.50313	0.0093	0.0483512	down	9606	115761	ARL11	RP11-432M24.1	ARLTS1	HGNC:24046|MIM:609351|Ensembl:ENSG00000152213|HPRD:12484|Vega:OTTHUMG00000016919	13	13q14.2	ADP-ribosylation factor-like 11	protein-coding	ARL11	ADP-ribosylation factor-like 11	O	ADP-ribosylation factor-like protein 11|ADP-ribosylation factor-like tumor suppressor protein 1	20130106	GO:0005515;GO:0005525;GO:0005622;GO:0007264;	-	K07959	-
ARL16	chr17:79648223-79650954	skm1KD	skm1NC	OK	34.9708	45.0984	0.366927	1.63074	0.00545	0.0324927	up	9606	339231	ARL16	-	-	HGNC:27902|Ensembl:ENSG00000214087|Vega:OTTHUMG00000178103	17	17q25.3	ADP-ribosylation factor-like 16	protein-coding	ARL16	ADP-ribosylation factor-like 16	O	ADP-ribosylation factor-like protein 16	20130106	GO:0005525;GO:0005622;GO:0007264;	-	-	-
ARL2	chr11:64781584-64808044	skm1KD	skm1NC	OK	66.9625	143.976	1.1044	4.43577	5e-05	0.000730448	up	9606	402	ARL2	-	ARFL2	HGNC:693|MIM:601175|Ensembl:ENSG00000213465|HPRD:11869|Vega:OTTHUMG00000165728	11	11q13	ADP-ribosylation factor-like 2	protein-coding	ARL2	ADP-ribosylation factor-like 2	O	ADP-ribosylation factor-like protein 2	20130106	GO:0003924;GO:0005095;GO:0005515;GO:0005525;GO:0005634;GO:0005758;GO:0005794;GO:0005813;GO:0005829;GO:0006184;GO:0007021;GO:0007049;GO:0007264;GO:0010811;GO:0015870;GO:0016328;GO:0019003;GO:0031113;GO:0031116;GO:0034260;GO:0051297;GO:0051457;GO:0070830;	-	K07943	-
ARL2BP	chr16:57279037-57287545	skm1KD	skm1NC	OK	19.6806	25.6774	0.38372	1.65343	0.00455	0.0284481	up	9606	23568	ARL2BP	-	BART|BART1	HGNC:17146|Ensembl:ENSG00000102931|HPRD:09808|Vega:OTTHUMG00000133459	16	16q13	ADP-ribosylation factor-like 2 binding protein	protein-coding	ARL2BP	ADP-ribosylation factor-like 2 binding protein	O	ADP-ribosylation factor-like protein 2-binding protein|ARF-like 2-binding protein|Arf-like 2 binding protein BART1|binder of ARF2 protein 1|binder of Arl Two|binder of Arl2	20130106	GO:0003713;GO:0005083;GO:0005515;GO:0005634;GO:0005758;GO:0005813;GO:0005819;GO:0007165;GO:0030496;GO:0042517;GO:0051457;	-	-	-
ARL4A	chr7:12726451-12730558	skm1KD	skm1NC	OK	4.71533	6.27331	0.411867	1.43931	0.01365	0.063942	up	9606	10124	ARL4A	-	ARL4	HGNC:695|MIM:604786|Ensembl:ENSG00000122644|HPRD:11987|Vega:OTTHUMG00000023374	7	7p21.3	ADP-ribosylation factor-like 4A	protein-coding	ARL4A	ADP-ribosylation factor-like 4A	O	ADP-ribosylation factor-like 4|ADP-ribosylation factor-like protein 4A	20130106	GO:0005515;GO:0005525;GO:0005634;GO:0005730;GO:0005737;GO:0005886;GO:0007264;GO:0050873;	-	K07945	-
ARL6IP4	chr12:123464879-123467460	skm1KD	skm1NC	OK	163.602	290.484	0.82827	3.88424	5e-05	0.000730448	up	9606	51329	ARL6IP4	-	SFRS20|SR-25|SRp25|SRrp37	HGNC:18076|MIM:607668|Ensembl:ENSG00000182196|HPRD:09640|Vega:OTTHUMG00000168779	12	12q24.31	ADP-ribosylation-like factor 6 interacting protein 4	protein-coding	ARL6IP4	ADP-ribosylation-like factor 6 interacting protein 4	O	ADP-ribosylation factor-like protein 6-interacting protein 4|ARL-6-interacting protein 4|HSP-975|HSVI binding protein|HSVI-binding protein|SR-15|SRp25 nuclear protein|aip-4|splicing factor. arginine/serine-rich 20|splicing regulator SRrp38	20130106	GO:0005515;GO:0005634;GO:0008380;	-	-	-
ARL6IP5	chr3:69134089-69155239	skm1KD	skm1NC	OK	37.3227	25.2842	-0.56182	-2.48193	5e-05	0.000730448	down	9606	10550	ARL6IP5	HSPC127	DERP11|GTRAP3-18|JWA|PRAF3|addicsin|hp22|jmx	HGNC:16937|MIM:605709|Ensembl:ENSG00000144746|HPRD:09303|Vega:OTTHUMG00000158773	3	3p14	ADP-ribosylation-like factor 6 interacting protein 5	protein-coding	ARL6IP5	ADP-ribosylation-like factor 6 interacting protein 5	O	ADP-ribosylation factor-like protein 6-interacting protein 5|ARL-6-interacting protein 5|JM5|PRA1 domain family 3|PRA1 family protein 3|aip-5|cytoskeleton related vitamin A responsive protein|cytoskeleton-related vitamin A-responsive protein|dermal papilla derived protein 11|dermal papilla-derived protein 11|glutamate transporter EAAC1-interacting protein|glutamate transporter EEAC1-associated pr…	20130106	GO:0005783;GO:0005789;GO:0008022;GO:0015813;GO:0016021;GO:0051051;	-	-	-
ARL6IP6	chr2:153574406-153617767	skm1KD	skm1NC	OK	17.6985	13.8068	-0.358246	-1.25952	0.03325	0.119984	down	9606	151188	ARL6IP6	-	AIP-6|PFAAP1	HGNC:24048|Ensembl:ENSG00000177917|HPRD:12485|Vega:OTTHUMG00000131901	2	2q23.3	ADP-ribosylation-like factor 6 interacting protein 6	protein-coding	ARL6IP6	ADP-ribosylation-like factor 6 interacting protein 6	O	ADP-ribosylation factor-like protein 6-interacting protein 6|ARL-6-interacting protein 6|phosphonoformate immuno-associated protein 1|regulated by phosphonoformate	20130106	GO:0016021;	-	-	-
ARMC5	chr16:31470316-31478488	skm1KD	skm1NC	OK	14.8802	28.7811	0.951732	4.30014	5e-05	0.000730448	up	9606	79798	ARMC5	-	-	HGNC:25781|Ensembl:ENSG00000140691|HPRD:07809|Vega:OTTHUMG00000176618	16	16p11.2	armadillo repeat containing 5	protein-coding	ARMC5	armadillo repeat containing 5	O	armadillo repeat-containing protein 5	20130106	-	-	-	-
ARMC6	chr19:19144386-19168987	skm1KD	skm1NC	OK	49.7038	67.7012	0.445825	2.08641	0.00055	0.00542226	up	9606	93436	ARMC6	-	R30923_1	HGNC:25049|Ensembl:ENSG00000105676|HPRD:12488|Vega:OTTHUMG00000169271	19	19p13.11	armadillo repeat containing 6	protein-coding	ARMC6	armadillo repeat containing 6	O	armadillo repeat-containing protein 6	20130106	-	-	-	-
ARPC4	chr3:9821653-9878040	skm1KD	skm1NC	OK	334.877	534.352	0.674159	2.38777	5e-05	0.000730448	up	9606	10093	ARPC4	-	ARC20|P20-ARC	HGNC:707|MIM:604226|Ensembl:ENSG00000241553|HPRD:10368|Vega:OTTHUMG00000133768	3	3p25.3	actin related protein 2/3 complex. subunit 4. 20kDa	protein-coding	ARPC4	actin related protein 2/3 complex. subunit 4. 20kDa	O	actin-related protein 2/3 complex subunit 4|arp2/3 complex 20 kDa subunit|arp2/3 protein complex subunit p20	20130106	GO:0005515;GO:0005737;GO:0005885;GO:0030041;GO:0030674;GO:0042995;GO:0045010;GO:0051015;	-	K05755	ko04666;ko04810;ko05100;ko05130;ko05131;ko05132;
ARPC5L	chr9:127631483-127639696	skm1KD	skm1NC	OK	66.8466	88.8668	0.41079	1.88184	0.00095	0.00842915	up	9606	81873	ARPC5L	RP11-175D17.1	ARC16-2	HGNC:23366|Ensembl:ENSG00000136950|HPRD:12490|Vega:OTTHUMG00000020660	9	9q33.3	actin related protein 2/3 complex. subunit 5-like	protein-coding	ARPC5L	actin related protein 2/3 complex. subunit 5-like	O	actin-related protein 2/3 complex subunit 5-like protein|arp2/3 complex 16 kDa subunit 2	20130106	GO:0003779;GO:0005737;GO:0005856;GO:0030833;	-	K05754	ko04666;ko04810;ko05100;ko05130;ko05131;ko05132;
ARRB2	chr17:4613788-4624795	skm1KD	skm1NC	OK	72.9868	95.0393	0.380888	1.79098	0.0018	0.0138613	up	9606	409	ARRB2	-	ARB2|ARR2|BARR2	HGNC:712|MIM:107941|Ensembl:ENSG00000141480|HPRD:00147|Vega:OTTHUMG00000090759	17	17p13	arrestin. beta 2	protein-coding	ARRB2	arrestin. beta 2	O	arrestin 3|arrestin beta-2|beta-arrestin-2	20130123	GO:0001664;GO:0001932;GO:0002031;GO:0002031;GO:0002032;GO:0005102;GO:0005515;GO:0005634;GO:0005737;GO:0005829;GO:0005886;GO:0005905;GO:0006366;GO:0007179;GO:0007219;GO:0007596;GO:0007628;GO:0015031;GO:0016023;GO:0016567;GO:0030168;GO:0031397;GO:0031398;GO:0031410;GO:0031623;GO:0031625;GO:0031701;GO:0032088;GO:0032226;GO:0032691;GO:0032695;GO:0032715;GO:0032720;GO:0032947;GO:0034122;GO:0043161;GO:…	-	K04439	ko04010;ko04062;ko04144;ko04728;ko04740;ko04744;ko05032;
ARRDC3	chr5:90664540-90716532	skm1KD	skm1NC	OK	2.93465	1.92541	-0.608027	-1.86171	0.0013	0.0107889	down	9606	57561	ARRDC3	-	TLIMP	HGNC:29263|MIM:612464|Ensembl:ENSG00000113369|HPRD:09810|Vega:OTTHUMG00000162616	5	5q14.3	arrestin domain containing 3	protein-coding	ARRDC3	arrestin domain containing 3	O	TBP-2-like inducible membrane protein|arrestin domain-containing protein 3|thioredoxin-binding protein-2-like inducible membrane	20130108	GO:0005515;GO:0005737;GO:0031699;	-	-	-
ARSA	chr22:51061181-51066601	skm1KD	skm1NC	OK	14.2023	11.3886	-0.318535	-1.39921	0.01555	0.0705155	down	9606	410	ARSA	-	MLD	HGNC:713|MIM:607574|Ensembl:ENSG00000100299|HPRD:09617|Vega:OTTHUMG00000150180	22	22q13.33	arylsulfatase A	protein-coding	ARSA	arylsulfatase A	O	ASA|cerebroside-sulfatase	20130106	GO:0004065;GO:0004098;GO:0005509;GO:0005764;GO:0005788;GO:0005886;GO:0006644;GO:0006665;GO:0006687;GO:0007339;GO:0008484;GO:0043202;GO:0043687;GO:0044267;GO:0044281;	EC:3.1.6.8	K01134	ko00600;ko04142;
ARSD	chrX:2822010-2847416	skm1KD	skm1NC	OK	3.6143	2.46028	-0.554891	-2.11809	0.00045	0.00464115	down	9606	414	ARSD	-	ASD	HGNC:717|MIM:300002|Ensembl:ENSG00000006756|HPRD:02048|Vega:OTTHUMG00000021077	X	Xp22.3	arylsulfatase D	protein-coding	ARSD	arylsulfatase D	O	-	20121230	GO:0004065;GO:0005764;GO:0005788;GO:0006644;GO:0006665;GO:0006687;GO:0043687;GO:0044267;GO:0044281;GO:0046872;	EC:3.1.6.-	K12374	-
ASAH1	chr8:17913924-17942507	skm1KD	skm1NC	OK	23.8386	17.2054	-0.470437	-2.05167	0.0007	0.00657346	down	9606	427	ASAH1	HSD33	AC|ACDase|ASAH|PHP|PHP32|SMAPME	HGNC:735|MIM:613468|Ensembl:ENSG00000104763|HPRD:01969|Vega:OTTHUMG00000096997	8	8p22	N-acylsphingosine amidohydrolase (acid ceramidase) 1	protein-coding	ASAH1	N-acylsphingosine amidohydrolase (acid ceramidase) 1	O	acid CDase|acid ceramidase|acylsphingosine deacylase|putative 32 kDa heart protein	20130106	GO:0003824;GO:0006644;GO:0006665;GO:0006672;GO:0006687;GO:0008219;GO:0010033;GO:0017040;GO:0030324;GO:0043202;GO:0044281;	EC:3.5.1.23	K12348	ko00600;ko01100;ko04142;
ASB6	chr9:132388434-132404448	skm1KD	skm1NC	OK	9.78056	14.9701	0.614095	2.21079	0.00015	0.0018894	up	9606	140459	ASB6	RP11-483H20.7	-	HGNC:17181|Ensembl:ENSG00000148331|HPRD:10673|Vega:OTTHUMG00000020787	9	-	ankyrin repeat and SOCS box containing 6	protein-coding	ASB6	ankyrin repeat and SOCS box containing 6	O	ankyrin repeat and SOCS box protein 6|ankyrin repeat and SOCS box-containing 6	20130106	GO:0005737;GO:0016567;GO:0035556;	-	K10328	-
ASGR2	chr17:7004640-7018130	skm1KD	skm1NC	OK	9.57261	15.4389	0.68959	2.62787	5e-05	0.000730448	up	9606	433	ASGR2	-	ASGP-R2|ASGPR2|CLEC4H2|HBXBP|HL-2	HGNC:743|MIM:108361|Ensembl:ENSG00000161944|HPRD:00152|Vega:OTTHUMG00000102158	17	17p	asialoglycoprotein receptor 2	protein-coding	ASGR2	asialoglycoprotein receptor 2	O	C-type lectin domain family 4 member H2|HBxAg-binding protein|hepatic lectin H2	20130106	GO:0004873;GO:0005515;GO:0007166;GO:0009100;GO:0016021;GO:0030246;GO:0030282;GO:0031647;GO:0055088;	-	K10064	-
ASL	chr7:65540775-65558329	skm1KD	skm1NC	OK	56.6997	74.5648	0.395152	1.83901	0.0017	0.0132776	up	9606	435	ASL	-	ASAL	HGNC:746|MIM:608310|Ensembl:ENSG00000126522|HPRD:01948|Vega:OTTHUMG00000022876	7	7q11.21	argininosuccinate lyase	protein-coding	ASL	argininosuccinate lyase	O	argininosuccinase|arginosuccinase	20130106	GO:0000050;GO:0000050;GO:0004056;GO:0005737;GO:0005829;GO:0006475;GO:0006527;GO:0034641;GO:0042450;GO:0044281;	EC:4.3.2.1	K01755	ko00250;ko00330;ko01100;
ASNS	chr7:97481428-97501854	skm1KD	skm1NC	OK	85.3374	50.0432	-0.770006	-3.4325	5e-05	0.000730448	down	9606	440	ASNS	-	TS11	HGNC:753|MIM:108370|Ensembl:ENSG00000070669|HPRD:00153|Vega:OTTHUMG00000022892	7	7q21.3	asparagine synthetase (glutamine-hydrolyzing)	protein-coding	ASNS	asparagine synthetase (glutamine-hydrolyzing)	O	TS11 cell cycle control protein|asparagine synthetase [glutamine-hydrolyzing]|glutamine-dependent asparagine synthetase	20130106	GO:0001889;GO:0004066;GO:0004066;GO:0005524;GO:0005829;GO:0006529;GO:0006529;GO:0006541;GO:0006987;GO:0008652;GO:0009416;GO:0009612;GO:0009636;GO:0030968;GO:0031427;GO:0032354;GO:0032870;GO:0034641;GO:0042149;GO:0042803;GO:0043066;GO:0043200;GO:0044281;GO:0045931;GO:0048037;GO:0070981;	EC:6.3.5.4	K01953	ko00250;ko01100;
ASPHD1	chr16:29912146-29917377	skm1KD	skm1NC	OK	36.0388	52.2702	0.536438	2.43694	5e-05	0.000730448	up	9606	253982	ASPHD1	-	-	HGNC:27380|Ensembl:ENSG00000174939|HPRD:14139|Vega:OTTHUMG00000132121	16	16p11.2	aspartate beta-hydroxylase domain containing 1	protein-coding	ASPHD1	aspartate beta-hydroxylase domain containing 1	O	aspartate beta-hydroxylase domain-containing protein 1	20121230	GO:0016702;GO:0018193;GO:0030176;	-	-	-
ASPSCR1	chr17:79935425-79975282	skm1KD	skm1NC	OK	58.775	89.4447	0.605793	2.82865	5e-05	0.000730448	up	9606	79058	ASPSCR1	-	ASPCR1|ASPL|ASPS|RCC17|TUG|UBXD9|UBXN9	HGNC:13825|MIM:606236|Ensembl:ENSG00000169696|HPRD:06947|Vega:OTTHUMG00000178438	17	17q25.3	alveolar soft part sarcoma chromosome region. candidate 1	protein-coding	ASPSCR1	alveolar soft part sarcoma chromosome region. candidate 1	O	UBX domain protein 9|UBX domain-containing protein 9|alveolar soft part sarcoma chromosomal region candidate gene 1 protein|alveolar soft part sarcoma locus|renal cell carcinoma gene on chromosome 17|renal cell carcinoma. papillary. 17|renal papillary cell carcinoma protein 17|tether containing UBX domain for GLUT4	20130106	GO:0003674;GO:0005515;GO:0005575;GO:0005829;GO:0006886;GO:0008150;GO:0009898;GO:0012506;GO:0019898;GO:0042593;GO:0046324;GO:0048471;	-	K15627	ko05202;
ASS1	chr9:133320093-133376661	skm1KD	skm1NC	OK	126.644	95.3045	-0.410162	-1.90958	0.0007	0.00657346	down	9606	445	ASS1	RP11-618A20.2	ASS|CTLN1	HGNC:758|MIM:603470|Ensembl:ENSG00000130707|HPRD:04590|Vega:OTTHUMG00000020806	9	9q34.1	argininosuccinate synthase 1	protein-coding	ASS1	argininosuccinate synthase 1	O	argininosuccinate synthase|argininosuccinate synthetase 1|citrulline--aspartate ligase|citrulline-aspartate ligase	20130106	GO:0000050;GO:0000050;GO:0000053;GO:0001822;GO:0001889;GO:0004055;GO:0005515;GO:0005524;GO:0005634;GO:0005737;GO:0005741;GO:0005764;GO:0005783;GO:0005829;GO:0006526;GO:0006953;GO:0007494;GO:0007568;GO:0007584;GO:0010043;GO:0010046;GO:0015643;GO:0032355;GO:0034641;GO:0042493;GO:0043204;GO:0044281;GO:0060416;GO:0060539;GO:0070852;GO:0071222;GO:0071230;GO:0071242;GO:0071320;GO:0071346;GO:0071356;GO:…	EC:6.3.4.5	K01940	ko00250;ko00330;ko01100;
ASXL2	chr2:25962252-26101312	skm1KD	skm1NC	OK	0.414124	0.816719	0.979777	2.65106	5e-05	0.000730448	up	9606	55252	ASXL2	-	ASXH2	HGNC:23805|MIM:612991|Ensembl:ENSG00000143970|HPRD:10676|Vega:OTTHUMG00000152176	2	2p24.1	additional sex combs like 2 (Drosophila)	protein-coding	ASXL2	additional sex combs like 2 (Drosophila)	O	additional sex combs-like protein 2|polycomb group protein ASXH2|putative Polycomb group protein ASXL2	20130106	GO:0003677;GO:0005634;GO:0006351;GO:0035360;GO:0042975;GO:0045600;GO:0045944;GO:0046872;	-	K11471	-
ATAD3A	chr1:1447522-1470067	skm1KD	skm1NC	OK	34.0171	63.2456	0.894705	4.16059	5e-05	0.000730448	up	9606	55210	ATAD3A	RP5-832C2.1	-	HGNC:25567|MIM:612316|Ensembl:ENSG00000197785|HPRD:12500|Vega:OTTHUMG00000000575	1	1p36.33	ATPase family. AAA domain containing 3A	protein-coding	ATAD3A	ATPase family. AAA domain containing 3A	O	ATPase family AAA domain-containing protein 3A	20130106	GO:0005524;GO:0005739;GO:0005743;GO:0016021;GO:0016049;GO:0017111;GO:0042645;GO:0043066;	-	-	-
ATAD3B	chr1:1407163-1431582	skm1KD	skm1NC	OK	10.2806	21.0425	1.03339	4.48533	5e-05	0.000730448	up	9606	83858	ATAD3B	RP4-628J24.3	AAA-TOB3|TOB3	HGNC:24007|MIM:612317|Ensembl:ENSG00000160072|HPRD:10679|Vega:OTTHUMG00000000577	1	1p36.33	ATPase family. AAA domain containing 3B	protein-coding	ATAD3B	ATPase family. AAA domain containing 3B	O	AAA-ATPase TOB3|ATPase family AAA domain-containing protein 3B	20130106	GO:0005524;GO:0005743;GO:0017111;	-	-	-
ATE1	chr10:123502624-123687546	skm1KD	skm1NC	OK	1.1734	1.75252	0.57874	1.34042	0.01915	0.0820607	up	9606	11101	ATE1	RP11-78A18.1	-	HGNC:782|MIM:607103|Ensembl:ENSG00000107669|HPRD:06979|Vega:OTTHUMG00000019178	10	10q26.13	arginyltransferase 1	protein-coding	ATE1	arginyltransferase 1	O	R-transferase 1|arginine-tRNA--protein transferase 1|arginyl-tRNA--protein transferase 1|arginyl-tRNA-protein transferase	20130106	GO:0004057;GO:0005634;GO:0005737;GO:0016598;	EC:2.3.2.8	K00685	-
ATF2	chr2:175936977-176032934	skm1KD	skm1NC	OK	6.99071	5.70752	-0.292576	-1.14896	0.04295	0.142501	down	9606	1386	ATF2	-	CRE-BP1|CREB2|HB16|TREB7	HGNC:784|MIM:123811|Ensembl:ENSG00000115966|HPRD:00443|Vega:OTTHUMG00000132424	2	2q32	activating transcription factor 2	protein-coding	ATF2	activating transcription factor 2	O	CREB-2|activating transcription factor 2 splice variant ATF2-var2|cAMP response element-binding protein CRE-BP1|cAMP responsive element binding protein 2. formerly|cAMP-dependent transcription factor ATF-2|cAMP-responsive element-binding protein 2|cyclic AMP-dependent transcription factor ATF-2|cyclic AMP-responsive element-binding protein 2	20130123	GO:0000980;GO:0001076;GO:0001077;GO:0001102;GO:0002224;GO:0002755;GO:0002756;GO:0003151;GO:0003682;GO:0003700;GO:0003705;GO:0003713;GO:0005515;GO:0005634;GO:0005654;GO:0005730;GO:0006357;GO:0006366;GO:0006970;GO:0008063;GO:0008140;GO:0008270;GO:0019901;GO:0032915;GO:0034130;GO:0034134;GO:0034138;GO:0034142;GO:0035497;GO:0035666;GO:0045087;GO:0045444;GO:0046872;GO:0051090;GO:0051403;GO:0060612;	-	K04450	ko04010;ko04151;ko04728;ko05030;ko05031;ko05034;ko05161;ko05164;ko05166;ko05169;ko05203;
ATF6	chr1:161736033-161933860	skm1KD	skm1NC	OK	10.139	8.45247	-0.262469	-1.1805	0.04105	0.138715	down	9606	22926	ATF6	-	ATF6A	HGNC:791|MIM:605537|Ensembl:ENSG00000118217|HPRD:16118|Vega:OTTHUMG00000023961	1	1q22-q23	activating transcription factor 6	protein-coding	ATF6	activating transcription factor 6	O	cAMP-dependent transcription factor ATF-6 alpha|cyclic AMP-dependent transcription factor ATF-6 alpha	20130113	GO:0000139;GO:0003700;GO:0003713;GO:0005515;GO:0005634;GO:0005635;GO:0005654;GO:0005789;GO:0006351;GO:0006357;GO:0006457;GO:0006950;GO:0006987;GO:0006990;GO:0007165;GO:0016021;GO:0030968;GO:0043565;	-	K09054	ko04141;ko05010;
ATF6B	chr6_mcf_hap5:3462872-3475845	skm1KD	skm1NC	OK	29.1666	20.3325	-0.520529	-2.37473	5e-05	0.000730448	down	9606	1388	ATF6B	DADB-220I18.4	CREB-RP|CREBL1|G13	HGNC:2349|MIM:600984|Ensembl:ENSG00000213676|HPRD:02992|Vega:OTTHUMG00000031296	6	6p21.3	activating transcription factor 6 beta	protein-coding	ATF6B	activating transcription factor 6 beta	O	ATF6-beta|Creb-related protein|cAMP response element-binding protein-related protein|cAMP responsive element binding protein-like 1|cAMP-dependent transcription factor ATF-6 beta|cAMP-responsive element-binding protein-like 1|cyclic AMP-dependent transcription factor ATF-6 beta|protein G13	20130106	GO:0003700;GO:0005622;GO:0005634;GO:0005730;GO:0005789;GO:0005925;GO:0006351;GO:0006986;GO:0007165;GO:0016021;GO:0043565;	-	K09049	ko04141;ko04151;ko04728;ko05030;ko05031;ko05034;ko05161;ko05203;
ATF7	chr12:53905842-54020199	skm1KD	skm1NC	OK	6.11937	8.884	0.537826	1.19067	0.0409	0.13844	up	9606	11016	ATF7	-	ATFA	HGNC:792|MIM:606371|Ensembl:ENSG00000170653|Ensembl:ENSG00000267281|HPRD:06968|Vega:OTTHUMG00000169776|Vega:OTTHUMG00000182349	12	12q13	activating transcription factor 7	protein-coding	ATF7	activating transcription factor 7	O	cyclic AMP-dependent transcription factor ATF-7|transcription factor ATF-A	20130106	GO:0003700;GO:0005515;GO:0005634;GO:0005634;GO:0005654;GO:0005737;GO:0006351;GO:0006355;GO:0008134;GO:0008270;GO:0019048;GO:0034399;GO:0043565;GO:0046872;GO:0051019;	-	K09045	-
ATF7IP2	chr16:10479911-10577495	skm1KD	skm1NC	OK	3.16433	2.25919	-0.486097	-1.54762	0.00725	0.0404278	down	9606	80063	ATF7IP2	-	MCAF2	HGNC:20397|MIM:613645|Ensembl:ENSG00000166669|HPRD:16517|Vega:OTTHUMG00000129749	16	16p13.13	activating transcription factor 7 interacting protein 2	protein-coding	ATF7IP2	activating transcription factor 7 interacting protein 2	O	ATF7-interacting protein 2|MBD1-containing chromatin associated factor 2|MBD1-containing chromatin-associated factor 2|activating transcription factor 7-interacting protein 2	20130106	GO:0005634;GO:0005730;GO:0005737;GO:0006351;GO:0006355;	-	-	-
ATG16L2	chr11:72525450-72540680	skm1KD	skm1NC	OK	13.3559	9.96287	-0.422847	-1.74752	0.00245	0.0176292	down	9606	89849	ATG16L2	-	ATG16B|WDR80	HGNC:25464|Ensembl:ENSG00000168010|HPRD:10959|Vega:OTTHUMG00000167961	11	11q13.4	autophagy related 16-like 2 (S. cerevisiae)	protein-coding	ATG16L2	autophagy related 16-like 2 (S. cerevisiae)	O	APG16-like 2|ATG16 autophagy related 16-like 2|WD repeat-containing protein 80|autophagy-related protein 16-2	20130106	GO:0005737;GO:0006914;GO:0015031;	-	-	-
ATG2A	chr11:64662003-64684722	skm1KD	skm1NC	OK	5.02102	4.11486	-0.287135	-1.2303	0.0346	0.123417	down	9606	23130	ATG2A	-	-	HGNC:29028|Ensembl:ENSG00000110046|HPRD:17186|Vega:OTTHUMG00000066831	11	11q13.1	autophagy related 2A	protein-coding	ATG2A	autophagy related 2A	O	ATG2 autophagy related 2 homolog A|autophagy-related protein 2 homolog A	20130106	GO:0005515;GO:0006914;	-	-	-
ATG4A	chrX:107334898-107397901	skm1KD	skm1NC	OK	4.18339	7.38378	0.819685	2.82001	5e-05	0.000730448	up	9606	115201	ATG4A	RP5-889N15.2	APG4A|AUTL2	HGNC:16489|MIM:300663|Ensembl:ENSG00000101844|HPRD:06455|Vega:OTTHUMG00000022176	X	Xq22.1-q22.3	autophagy related 4A. cysteine peptidase	protein-coding	ATG4A	autophagy related 4A. cysteine peptidase	O	APG4 autophagy 4 homolog A|ATG4 autophagy related 4 homolog A|AUT-like 2 cysteine endopeptidase|AUT-like 2. cysteine endopeptidase|autophagin 2|autophagin-2|autophagy-related cysteine endopeptidase 2|autophagy-related protein 4 homolog A|cysteine protease ATG4A|hAPG4A	20121230	GO:0005737;GO:0006508;GO:0006914;GO:0008234;GO:0015031;	EC:3.4.22.-	K08342	ko04140;
ATG4B	chr2:242577026-242613271	skm1KD	skm1NC	OK	38.4542	54.9223	0.514252	2.40304	5e-05	0.000730448	up	9606	23192	ATG4B	-	APG4B|AUTL1	HGNC:20790|MIM:611338|Ensembl:ENSG00000168397|HPRD:16499|Vega:OTTHUMG00000151514	2	2q37.3	autophagy related 4B. cysteine peptidase	protein-coding	ATG4B	autophagy related 4B. cysteine peptidase	O	APG4 autophagy 4 homolog B|ATG4 autophagy related 4 homolog B|AUT-like 1 cysteine endopeptidase|autophagin-1|autophagy-related cysteine endopeptidase 1|autophagy-related protein 4 homolog B|cysteine protease ATG4B|hAPG4B	20130106	GO:0000045;GO:0005515;GO:0005737;GO:0006508;GO:0006914;GO:0008234;GO:0015031;GO:0045732;	EC:3.4.22.-	K08342	ko04140;
ATG9A	chr2:220084101-220094361	skm1KD	skm1NC	OK	21.2148	14.928	-0.507053	-2.31232	5e-05	0.000730448	down	9606	79065	ATG9A	-	APG9L1|MGD3208|mATG9	HGNC:22408|MIM:612204|Ensembl:ENSG00000198925|HPRD:07979|Vega:OTTHUMG00000154557	2	2q35	autophagy related 9A	protein-coding	ATG9A	autophagy related 9A	O	APG9 autophagy 9-like 1|APG9-like 1|ATG9 autophagy related 9 homolog A|autophagy 9-like 1 protein|autophagy-related protein 9A	20130106	GO:0000045;GO:0000421;GO:0005515;GO:0005794;GO:0015031;GO:0016021;GO:0031410;GO:0031902;	-	-	-
ATL3	chr11:63396436-63439083	skm1KD	skm1NC	OK	5.18002	6.60295	0.350155	1.2428	0.02845	0.107992	up	9606	25923	ATL3	-	-	HGNC:24526|MIM:609369|Ensembl:ENSG00000184743|HPRD:13170|Vega:OTTHUMG00000167854	11	11q13.1	atlastin GTPase 3	protein-coding	ATL3	atlastin GTPase 3	O	atlastin 3|atlastin-3	20130106	GO:0003924;GO:0005525;GO:0005783;GO:0005789;GO:0006184;GO:0006888;GO:0007029;GO:0007030;GO:0016021;GO:0042802;GO:0051260;	-	-	-
ATOX1	chr5:151122382-151138210	skm1KD	skm1NC	OK	287.194	531.666	0.888495	4.11705	5e-05	0.000730448	up	9606	475	ATOX1	-	ATX1|HAH1	HGNC:798|MIM:602270|Ensembl:ENSG00000177556|HPRD:03779|Vega:OTTHUMG00000163499	5	5q32	ATX1 antioxidant protein 1 homolog (yeast)	protein-coding	ATOX1	ATX1 antioxidant protein 1 homolog (yeast)	O	copper transport protein ATOX1|metal transport protein ATX1	20130106	GO:0005507;GO:0005829;GO:0006825;GO:0006878;GO:0006979;GO:0016530;GO:0016531;GO:0032767;	-	K07213	ko04978;
ATP11B	chr3:182511290-182639421	skm1KD	skm1NC	OK	9.039	7.40386	-0.287885	-1.26003	0.0308	0.114428	down	9606	23200	ATP11B	-	ATPIF|ATPIR	HGNC:13553|MIM:605869|Ensembl:ENSG00000058063|HPRD:10432|Vega:OTTHUMG00000158295	3	3q27	ATPase. class VI. type 11B	protein-coding	ATP11B	ATPase. class VI. type 11B	O	ATPase IR|probable phospholipid-transporting ATPase IF	20130106	GO:0000287;GO:0004012;GO:0005515;GO:0005524;GO:0005637;GO:0005769;GO:0005783;GO:0005886;GO:0006811;GO:0006812;GO:0015075;GO:0015662;GO:0015917;GO:0016021;GO:0034220;GO:0045332;GO:0055037;GO:0055038;GO:0055085;	EC:3.6.3.1	K01530	-
ATP13A1	chr19:19756009-19774503	skm1KD	skm1NC	OK	23.2882	29.7626	0.353898	1.64869	0.004	0.025881	up	9606	57130	ATP13A1	CGI-152	ATP13A	HGNC:24215|Ensembl:ENSG00000105726|HPRD:12501|Vega:OTTHUMG00000153016	19	19p13.11	ATPase type 13A1	protein-coding	ATP13A1	ATPase type 13A1	O	cation transporting ATPase|probable cation-transporting ATPase 13A1	20130106	GO:0003674;GO:0005524;GO:0005575;GO:0006812;GO:0008150;GO:0015662;GO:0016021;GO:0046872;	EC:3.6.3.-	K14950	-
ATP1A3	chr19:42470733-42498428	skm1KD	skm1NC	OK	9.04168	5.66997	-0.673251	-2.8286	5e-05	0.000730448	down	9606	478	ATP1A3	-	AHC2|DYT12|RDP	HGNC:801|MIM:182350|Ensembl:ENSG00000105409|HPRD:01666|Vega:OTTHUMG00000137384	19	19q13.31	ATPase. Na+/K+ transporting. alpha 3 polypeptide	protein-coding	ATP1A3	ATPase. Na+/K+ transporting. alpha 3 polypeptide	O	Na(+)/K(+) ATPase alpha(III) subunit|Na(+)/K(+) ATPase alpha-3 subunit|Na+/K+ ATPase 3|sodium pump subunit alpha-3|sodium-potassium ATPase catalytic subunit alpha-3|sodium-potassium-ATPase. alpha 3 polypeptide|sodium/potassium-transporting ATPase alpha-3 chain|sodium/potassium-transporting ATPase subunit alpha-3	20130108	GO:0005391;GO:0005524;GO:0005634;GO:0005783;GO:0005794;GO:0005886;GO:0005886;GO:0005890;GO:0006754;GO:0007613;GO:0008344;GO:0008542;GO:0016021;GO:0030424;GO:0034220;GO:0035235;GO:0042493;GO:0043209;GO:0045202;GO:0046872;GO:0055085;	EC:3.6.3.9	K01539	ko04260;ko04960;ko04961;ko04964;ko04970;ko04971;ko04972;ko04973;ko04974;ko04976;ko04978;
ATP2A3	chr17:3827162-3867758	skm1KD	skm1NC	OK	23.8636	28.9358	0.278047	1.30258	0.0252	0.0997011	up	9606	489	ATP2A3	-	SERCA3	HGNC:813|MIM:601929|Ensembl:ENSG00000074370|HPRD:03568|Vega:OTTHUMG00000177674	17	17p13.3	ATPase. Ca++ transporting. ubiquitous	protein-coding	ATP2A3	ATPase. Ca++ transporting. ubiquitous	O	ATPase. Ca(2+)-transporting. ubiquitous|SR Ca(2+)-ATPase 3|adenosine triphosphatase. calcium|calcium pump 3|calcium-translocating P-type ATPase|sarco/endoplasmic reticulum Ca2+ -ATPase|sarcoplasmic/endoplasmic reticulum calcium ATPase 3	20130106	GO:0005388;GO:0005524;GO:0005783;GO:0005789;GO:0006754;GO:0006810;GO:0006816;GO:0007596;GO:0016021;GO:0016529;GO:0031095;GO:0031965;GO:0033017;GO:0034220;GO:0046872;GO:0055085;	EC:3.6.3.8	K05853	ko04020;ko04972;ko05010;
ATP5D	chr19:1241748-1244824	skm1KD	skm1NC	OK	464.653	883.284	0.926722	4.17711	5e-05	0.000730448	up	9606	513	ATP5D	-	-	HGNC:837|MIM:603150|Ensembl:ENSG00000099624|HPRD:04397|Vega:OTTHUMG00000180143	19	19p13.3	ATP synthase. H+ transporting. mitochondrial F1 complex. delta subunit	protein-coding	ATP5D	ATP synthase. H+ transporting. mitochondrial F1 complex. delta subunit	O	ATP synthase subunit delta. mitochondrial|F-ATPase delta subunit|mitochondrial ATP synthase complex delta-subunit precusor|mitochondrial ATP synthase. delta subunit	20130106	GO:0000275;GO:0005215;GO:0005524;GO:0005739;GO:0005743;GO:0005753;GO:0005753;GO:0005759;GO:0006119;GO:0006172;GO:0006200;GO:0006754;GO:0016887;GO:0022857;GO:0022904;GO:0032403;GO:0042776;GO:0042776;GO:0042776;GO:0043531;GO:0044281;GO:0046688;GO:0046933;GO:0046961;	EC:3.6.3.14	K02134	ko00190;ko01100;ko05010;ko05012;ko05016;
ATP5E	chr20:57603732-57617901	skm1KD	skm1NC	OK	2147.23	3901.76	0.861646	3.61305	5e-05	0.000730448	up	9606	514	ATP5E	-	ATPE|MC5DN3	HGNC:838|MIM:606153|Ensembl:ENSG00000124172|HPRD:05856|Vega:OTTHUMG00000032854	20	20q13.32	ATP synthase. H+ transporting. mitochondrial F1 complex. epsilon subunit	protein-coding	ATP5E	ATP synthase. H+ transporting. mitochondrial F1 complex. epsilon subunit	O	ATP synthase subunit epsilon. mitochondrial|F(0)F(1)-ATPase|H(+)-transporting two-sector ATPase|mitochondrial ATP synthase epsilon chain|mitochondrial ATPase	20130106	GO:0000275;GO:0005753;GO:0005759;GO:0006200;GO:0016887;GO:0022857;GO:0022904;GO:0042776;GO:0042776;GO:0044281;GO:0046933;GO:0046961;	EC:3.6.3.14	K02135	ko00190;ko01100;ko05010;ko05012;ko05016;
ATP5G1	chr17:46970147-46973232	skm1KD	skm1NC	OK	548.862	711.204	0.373821	1.73465	0.0023	0.0167698	up	9606	516	ATP5G1	-	ATP5A|ATP5G	HGNC:841|MIM:603192|Ensembl:ENSG00000159199|HPRD:04428|Vega:OTTHUMG00000160520	17	17q21.32	ATP synthase. H+ transporting. mitochondrial Fo complex. subunit C1 (subunit 9)	protein-coding	ATP5G1	ATP synthase. H+ transporting. mitochondrial Fo complex. subunit C1 (subunit 9)	O	ATP synthase lipid-binding protein. mitochondrial|ATP synthase proteolipid P1|ATP synthase. H+ transporting. mitochondrial F0 complex. subunit C1 (subunit 9)|ATP synthase. H+ transporting. mitochondrial F0 complex. subunit c (subunit 9)|ATPase protein 9|ATPase subunit 9|ATPase subunit C|mitochondrial ATP synthase. subunit 9|mitochondrial ATP synthase. subunit C	20130106	GO:0005215;GO:0005739;GO:0005743;GO:0005753;GO:0008289;GO:0015078;GO:0015991;GO:0016021;GO:0022904;GO:0042776;GO:0044281;GO:0045263;	EC:3.6.3.14	K02128	ko00190;ko01100;ko05010;ko05012;ko05016;
ATP5I	chr4:666224-668127	skm1KD	skm1NC	OK	1418.02	2679.56	0.918115	4.1574	5e-05	0.000730448	up	9606	521	ATP5I	-	ATP5K	HGNC:846|MIM:601519|Ensembl:ENSG00000169020|HPRD:03308|Vega:OTTHUMG00000086929	4	4p16.3	ATP synthase. H+ transporting. mitochondrial Fo complex. subunit E	protein-coding	ATP5I	ATP synthase. H+ transporting. mitochondrial Fo complex. subunit E	O	ATP synthase e chain. mitochondrial|ATP synthase subunit e. mitochondrial|ATP synthase. H+ transporting. mitochondrial F0 complex. subunit E|ATPase subunit e|F1F0-ATP synthase. murine e subunit	20130106	GO:0000276;GO:0005739;GO:0005743;GO:0005753;GO:0006200;GO:0015078;GO:0016887;GO:0022857;GO:0022904;GO:0042776;GO:0042776;GO:0044281;	EC:3.6.3.14	K02129	ko00190;ko01100;
ATP5J2	chr7:99006600-99063824	skm1KD	skm1NC	OK	968.24	1471.39	0.60374	2.06557	0.00075	0.0069457	up	9606	9551	ATP5J2	-	ATP5JL	HGNC:848|Ensembl:ENSG00000241468|HPRD:16520|Vega:OTTHUMG00000154609	7	7q22.1	ATP synthase. H+ transporting. mitochondrial Fo complex. subunit F2	protein-coding	ATP5J2	ATP synthase. H+ transporting. mitochondrial Fo complex. subunit F2	O	ATP synthase f chain. mitochondrial|ATP synthase subunit f. mitochondrial|ATP synthase. H+ transporting. mitochondrial F0 complex. subunit f|F1F0-type ATPase subunit f|F1Fo-ATP synthase complex Fo membrane domain f subunit|F1Fo-ATPase synthase f subunit	20130106	GO:0005743;GO:0005753;GO:0005753;GO:0006200;GO:0015992;GO:0016021;GO:0016887;GO:0022857;GO:0022904;GO:0042776;GO:0042776;GO:0044281;GO:0045263;	EC:3.6.3.14	K02130	ko00190;ko01100;
ATP6AP1	chrX:153656977-153664862	skm1KD	skm1NC	OK	49.8956	73.7852	0.564419	2.61973	5e-05	0.000730448	up	9606	537	ATP6AP1	XX-FW83563B9.4	16A|ATP6IP1|ATP6S1|Ac45|CF2|VATPS1|XAP-3|XAP3	HGNC:868|MIM:300197|Ensembl:ENSG00000071553|HPRD:02184|Vega:OTTHUMG00000033291	X	Xq28	ATPase. H+ transporting. lysosomal accessory protein 1	protein-coding	ATP6AP1	ATPase. H+ transporting. lysosomal accessory protein 1	O	ATPase. H+ transporting. lysosomal (vacuolar proton pump). subunit 1|ATPase. H+ transporting. lysosomal interacting protein 1|H-ATPase subunit|V-ATPase Ac45 subunit|V-ATPase S1 accessory protein|V-ATPase subunit S1|V-type proton ATPase subunit S1|protein XAP-3|vacuolar proton pump subunit S1	20130106	GO:0005215;GO:0005524;GO:0005774;GO:0007568;GO:0008219;GO:0015991;GO:0015992;GO:0016021;GO:0016469;GO:0033180;GO:0046933;GO:0046961;	EC:3.6.3.14	K03662	ko00190;ko01100;ko04142;ko04145;ko05110;ko05120;ko05152;ko05161;ko05323;
ATP6AP1L	chr5:81601165-81614147	skm1KD	skm1NC	OK	5.17823	2.32357	-1.15612	-2.28476	0.0004	0.00423404	down	9606	92270	ATP6AP1L	-	-	HGNC:28091|Ensembl:ENSG00000205464|HPRD:18710	5	5q14.2	ATPase. H+ transporting. lysosomal accessory protein 1-like	protein-coding	ATP6AP1L	ATPase. H+ transporting. lysosomal accessory protein 1-like	O	V-type proton ATPase subunit S1-like protein|vacuolar proton pump subunit S1-like protein	20121230	GO:0015991;GO:0016021;GO:0033180;GO:0046933;GO:0046961;	-	-	-
ATP6V0B	chr1:44440601-44443972	skm1KD	skm1NC	OK	393.33	518.842	0.399553	1.85311	0.0015	0.0120912	up	9606	533	ATP6V0B	RP11-7O11.6	ATP6F|HATPL|VMA16	HGNC:861|MIM:603717|Ensembl:ENSG00000117410|HPRD:04759|Vega:OTTHUMG00000008298	1	1p32.3	ATPase. H+ transporting. lysosomal 21kDa. V0 subunit b	protein-coding	ATP6V0B	ATPase. H+ transporting. lysosomal 21kDa. V0 subunit b	O	H(+)-transporting two-sector ATPase. subunit F|V-ATPase 21 kDa proteolipid subunit|V-ATPase subunit c''|V-type proton ATPase 21 kDa proteolipid subunit|vacuolar ATP synthase 21 kDa proteolipid subunit|vacuolar proton pump 21 kDa proteolipid subunit|vacuolar proton pump. 21 kDa subunit	20130105	GO:0005215;GO:0005774;GO:0006879;GO:0008286;GO:0010008;GO:0015078;GO:0015991;GO:0015992;GO:0016021;GO:0030670;GO:0033179;GO:0033572;GO:0051701;GO:0055085;GO:0090382;	EC:3.6.3.14	K03661	ko00190;ko01100;ko04142;ko04145;ko04721;ko05110;ko05120;ko05152;ko05323;
ATP6V0D1	chr16:67471916-67515089	skm1KD	skm1NC	OK	150.061	178.807	0.252853	1.17759	0.03925	0.134899	up	9606	9114	ATP6V0D1	-	ATP6D|ATP6DV|P39|VATX|VMA6|VPATPD	HGNC:13724|MIM:607028|Ensembl:ENSG00000159720|HPRD:06121|Vega:OTTHUMG00000137515	16	16q22.1	ATPase. H+ transporting. lysosomal 38kDa. V0 subunit d1	protein-coding	ATP6V0D1	ATPase. H+ transporting. lysosomal 38kDa. V0 subunit d1	O	32 kDa accessory protein|ATPase. H+ transporting. lysosomal (vacuolar proton pump). member D|H(+)-transporting two-sector ATPase. subunit D|V-ATPase 40 KDa accessory protein|V-ATPase AC39 subunit|V-ATPase subunit d 1|V-ATPase. subunit D|V-type proton ATPase subunit d 1|vacuolar proton pump subunit d 1	20130106	GO:0005515;GO:0005769;GO:0006879;GO:0006987;GO:0007420;GO:0008021;GO:0008286;GO:0008553;GO:0010008;GO:0015991;GO:0015992;GO:0016020;GO:0016324;GO:0016471;GO:0016471;GO:0030670;GO:0030968;GO:0033179;GO:0033572;GO:0043679;GO:0051701;GO:0055085;GO:0090382;	EC:3.6.3.14	K02146	ko00190;ko01100;ko04142;ko04145;ko04721;ko04966;ko05110;ko05120;ko05152;ko05203;ko05323;
ATP6V1E2	chr2:46738985-46747096	skm1KD	skm1NC	OK	2.68523	1.79847	-0.578277	-1.55823	0.00815	0.0441212	down	9606	90423	ATP6V1E2	-	ATP6E1|ATP6EL2|ATP6V1EL2|VMA4	HGNC:18125|Ensembl:ENSG00000250565|HPRD:16525|Vega:OTTHUMG00000128819	2	2p21	ATPase. H+ transporting. lysosomal 31kDa. V1 subunit E2	protein-coding	ATP6V1E2	ATPase. H+ transporting. lysosomal 31kDa. V1 subunit E2	O	V-ATPase subunit E 2|V-type proton ATPase subunit E 2|vacuolar proton pump subunit E 2|vacuolar-type proton-translocating ATPase subunit E1	20130106	GO:0001669;GO:0005829;GO:0006879;GO:0008286;GO:0008553;GO:0015991;GO:0033178;GO:0033572;GO:0046961;GO:0051701;GO:0055085;GO:0090382;	EC:3.6.3.14	K02150	ko00190;ko01100;ko04145;ko04721;ko04966;ko05110;ko05120;ko05323;
ATP6V1H	chr8:54628114-54755850	skm1KD	skm1NC	OK	25.3778	18.4692	-0.458451	-1.95527	0.00055	0.00542226	down	9606	51606	ATP6V1H	CGI-11	MSTP042|NBP1|SFD|SFDalpha|SFDbeta|VMA13	HGNC:18303|MIM:608861|Ensembl:ENSG00000047249|HPRD:10591|Vega:OTTHUMG00000164231	8	8q11.2	ATPase. H+ transporting. lysosomal 50/57kDa. V1 subunit H	protein-coding	ATP6V1H	ATPase. H+ transporting. lysosomal 50/57kDa. V1 subunit H	O	V-ATPase 50/57 kDa subunits|V-ATPase subunit H|V-type proton ATPase subunit H|nef-binding protein 1|protein VMA13 homolog|vacuolar ATP synthase subunit H|vacuolar ATPase subunit H|vacuolar proton pump subunit H|vacuolar proton pump subunit SFD	20130106	GO:0000221;GO:0005515;GO:0005829;GO:0005886;GO:0006200;GO:0006879;GO:0006897;GO:0007035;GO:0008286;GO:0015991;GO:0016032;GO:0016887;GO:0019048;GO:0030234;GO:0033572;GO:0046961;GO:0050690;GO:0050790;GO:0051701;GO:0055085;GO:0090382;	EC:3.6.3.14	K02144	ko00190;ko01100;ko04142;ko04145;ko04721;ko05110;ko05120;ko05152;ko05323;
ATP7B	chr13:52506805-52585630	skm1KD	skm1NC	OK	0.87146	0.56748	-0.618865	-1.68136	0.0042	0.0267731	down	9606	540	ATP7B	RP11-327P2.1	PWD|WC1|WD|WND	HGNC:870|MIM:606882|Ensembl:ENSG00000123191|HPRD:06050|Vega:OTTHUMG00000017406	13	13q14.3	ATPase. Cu++ transporting. beta polypeptide	protein-coding	ATP7B	ATPase. Cu++ transporting. beta polypeptide	O	ATPase. Cu(2+)- transporting. beta polypeptide|Wilson disease-associated protein|copper pump 2|copper-transporting ATPase 2	20130122	GO:0000139;GO:0004008;GO:0004008;GO:0005507;GO:0005515;GO:0005524;GO:0005739;GO:0005770;GO:0005802;GO:0005887;GO:0006754;GO:0006825;GO:0006878;GO:0006882;GO:0007595;GO:0015677;GO:0015680;GO:0016023;GO:0016323;GO:0034220;GO:0046688;GO:0048471;GO:0051208;GO:0055085;	EC:3.6.3.4	K01533	-
ATP8A1	chr4:42410391-42659122	skm1KD	skm1NC	OK	0.876289	0.635493	-0.46353	-1.21839	0.0326	0.118704	down	9606	10396	ATP8A1	-	ATPASEII|ATPIA|ATPP2	HGNC:13531|MIM:609542|Ensembl:ENSG00000124406|HPRD:16527|Vega:OTTHUMG00000099403	4	4p13	ATPase. aminophospholipid transporter (APLT). class I. type 8A. member 1	protein-coding	ATP8A1	ATPase. aminophospholipid transporter (APLT). class I. type 8A. member 1	O	ATPase II|ATPase class I type 8A member 1|aminophospholipid translocase|chromaffin granule ATPase II|probable phospholipid-transporting ATPase IA	20130106	GO:0000287;GO:0004012;GO:0005515;GO:0005524;GO:0005783;GO:0005886;GO:0015247;GO:0015662;GO:0015917;GO:0016021;GO:0019829;GO:0034220;GO:0042584;GO:0045332;GO:0055085;	EC:3.6.3.1	K14802	-
ATPBD4	chr15:35663169-36151202	skm1KD	skm1NC	OK	6.65404	5.15336	-0.368718	-1.16908	0.0474	0.153427	down	9606	89978	ATPBD4	-	-	HGNC:30543|Ensembl:ENSG00000134146|HPRD:14443|Vega:OTTHUMG00000129759	15	15q14	ATP binding domain 4	protein-coding	ATPBD4	ATP binding domain 4	O	ATP-binding domain-containing protein 4	20130122	GO:0017178;GO:0017183;	-	-	-
ATRIP	chr3:48488217-48507054	skm1KD	skm1NC	OK	7.64629	12.0766	0.659387	2.73362	5e-05	0.000730448	up	9606	84126	ATRIP	hCG_1997849	-	HGNC:33499|MIM:606605|Ensembl:ENSG00000164053|Vega:OTTHUMG00000133532	3	3p21.31	ATR interacting protein	protein-coding	ATRIP	ATR interacting protein	O	ATM and Rad3-related-interacting protein|ATR-interacting protein	20130106	GO:0000075;GO:0000077;GO:0005515;GO:0005654;GO:0006260;GO:0006281;	-	K10905	ko03460;
ATRN	chr20:3451664-3631769	skm1KD	skm1NC	OK	6.18369	4.73999	-0.383586	-1.45794	0.01085	0.0543265	down	9606	8455	ATRN	-	DPPT-L|MGCA	HGNC:885|MIM:603130|Ensembl:ENSG00000088812|HPRD:04388|Vega:OTTHUMG00000031746	20	20p13	attractin	protein-coding	ATRN	attractin	O	attractin-2|mahogany homolog|mahogany protein	20130106	GO:0004872;GO:0005615;GO:0005737;GO:0005886;GO:0005887;GO:0006954;GO:0006979;GO:0030246;GO:0040014;	-	-	-
ATXN10	chr22:46067677-46241187	skm1KD	skm1NC	OK	40.5838	32.7519	-0.309325	-1.42383	0.01275	0.0609807	down	9606	25814	ATXN10	RP1-37M3.7	E46L|HUMEEP|SCA10	HGNC:10549|MIM:611150|Ensembl:ENSG00000130638|HPRD:04624|Vega:OTTHUMG00000150451	22	22q13.31	ataxin 10	protein-coding	ATXN10	ataxin 10	O	ataxin-10|brain protein E46 homolog|spinocerebellar ataxia type 10 protein	20130106	GO:0005515;GO:0005737;GO:0005829;GO:0007399;GO:0008219;GO:0030425;GO:0031175;GO:0042802;GO:0043025;GO:0048471;	-	-	-
ATXN2L	chr16:28834413-28848558	skm1KD	skm1NC	OK	22.5934	16.7138	-0.434861	-1.99532	0.0003	0.00333343	down	9606	11273	ATXN2L	-	A2D|A2LG|A2LP|A2RP	HGNC:31326|MIM:607931|Ensembl:ENSG00000168488|HPRD:06394|Vega:OTTHUMG00000097038	16	16p11	ataxin 2-like	protein-coding	ATXN2L	ataxin 2-like	O	ataxin 2 related protein|ataxin-2 domain protein|ataxin-2-like protein|ataxin-2-related protein	20130106	GO:0003674;GO:0008150;GO:0016020;	-	-	-
ATXN3	chr14:92524895-92572965	skm1KD	skm1NC	OK	3.28038	2.38162	-0.461918	-1.63192	0.0027	0.019042	down	9606	4287	ATXN3	-	AT3|ATX3|JOS|MJD|MJD1|SCA3	HGNC:7106|MIM:607047|Ensembl:ENSG00000066427|HPRD:06131|Vega:OTTHUMG00000162212	14	14q21	ataxin 3	protein-coding	ATXN3	ataxin 3	O	Machado-Joseph disease (spinocerebellar ataxia 3. olivopontocerebellar ataxia 3. autosomal dominant. ataxin 3)|Machado-Joseph disease protein 1|ataxin 3 variant h|ataxin 3 variant m|ataxin 3 variant ref|ataxin-3|josephin|olivopontocerebellar ataxia 3|spinocerebellar ataxia type 3 protein	20130106	GO:0000226;GO:0004221;GO:0004843;GO:0005515;GO:0005654;GO:0005737;GO:0006289;GO:0006351;GO:0006355;GO:0006515;GO:0007268;GO:0007399;GO:0008219;GO:0008242;GO:0010810;GO:0016363;GO:0030036;GO:0031625;GO:0035520;GO:0043161;GO:0045104;GO:0071218;	EC:3.4.22.-	K11863	ko04141;
AURKAIP1	chr1:1309109-1310818	skm1KD	skm1NC	OK	322.811	605.783	0.90811	4.21843	5e-05	0.000730448	up	9606	54998	AURKAIP1	-	AIP|AKIP	HGNC:24114|MIM:609183|Ensembl:ENSG00000175756|HPRD:16457|Vega:OTTHUMG00000001413	1	1p36.33	aurora kinase A interacting protein 1	protein-coding	AURKAIP1	aurora kinase A interacting protein 1	O	AURKA-interacting protein|aurora kinase A-interacting protein|aurora-A kinase interacting protein	20130106	GO:0005515;GO:0005634;GO:0005730;GO:0005739;GO:0043231;GO:0045839;GO:0045862;	EC:2.7.11.-	K08286	-
AVEN	chr15:34158427-34357287	skm1KD	skm1NC	OK	14.6736	17.8451	0.282307	1.14197	0.04835	0.155377	up	9606	57099	AVEN	-	PDCD12	HGNC:13509|MIM:605265|Ensembl:ENSG00000169857|HPRD:05588|Vega:OTTHUMG00000129371	15	15q13.1	apoptosis. caspase activation inhibitor	protein-coding	AVEN	apoptosis. caspase activation inhibitor	O	cell death regulator Aven|programmed cell death 12	20130106	GO:0005515;GO:0005622;GO:0006915;GO:0012505;GO:0016020;GO:0043066;	-	-	-
AVPR2	chrX:153167984-153172620	skm1KD	skm1NC	OK	0.457333	1.26151	1.46384	2.48408	0.0002	0.00237073	up	9606	554	AVPR2	-	ADHR|DI1|DIR|DIR3|NDI|V2R	HGNC:897|MIM:300538|Ensembl:ENSG00000126895|HPRD:02368|Vega:OTTHUMG00000024227	X	Xq28	arginine vasopressin receptor 2	protein-coding	AVPR2	arginine vasopressin receptor 2	O	AVPR V2|antidiuretic hormone receptor|renal-type arginine vasopressin receptor|vasopressin V2 receptor	20130123	GO:0003084;GO:0005000;GO:0005768;GO:0005783;GO:0005794;GO:0005886;GO:0005887;GO:0006833;GO:0007188;GO:0007190;GO:0007249;GO:0007588;GO:0007599;GO:0008284;GO:0010628;GO:0016021;GO:0021537;GO:0031398;GO:0032609;GO:0034097;GO:0035811;GO:0035814;GO:0055085;	-	K04228	ko04080;ko04962;
B3GALT6	chr1:1167628-1170420	skm1KD	skm1NC	OK	53.0098	68.4255	0.368274	1.72399	0.00315	0.021463	up	9606	126792	B3GALT6	-	beta3GalT6	HGNC:17978|Ensembl:ENSG00000176022|HPRD:12509|Vega:OTTHUMG00000001813	1	1p36.33	UDP-Gal:betaGal beta 1.3-galactosyltransferase polypeptide 6	protein-coding	B3GALT6	UDP-Gal:betaGal beta 1.3-galactosyltransferase polypeptide 6	O	GAG GalTII|UDP-Gal:betaGlcNAc beta 1.3-galactosyltransferase. polypeptide 6|beta-1.3-GalTase 6|beta-1.3-galactosyltransferase 6|beta3Gal-T6|galactosyltransferase II|galactosylxylosylprotein 3-beta-galactosyltransferase	20130106	GO:0000139;GO:0005797;GO:0005975;GO:0006024;GO:0006486;GO:0008499;GO:0015012;GO:0016021;GO:0030203;GO:0030204;GO:0030206;GO:0032580;GO:0035250;GO:0044281;GO:0047220;	EC:2.4.1.134	K00734	ko00532;ko00534;ko01100;
B3GAT3	chr11:62382767-62389647	skm1KD	skm1NC	OK	58.3838	92.9154	0.67035	3.10371	5e-05	0.000730448	up	9606	26229	B3GAT3	-	GLCATI	HGNC:923|MIM:606374|Ensembl:ENSG00000149541|HPRD:07564|Vega:OTTHUMG00000167685	11	11q12.3	beta-1.3-glucuronyltransferase 3 (glucuronosyltransferase I)	protein-coding	B3GAT3	beta-1.3-glucuronyltransferase 3 (glucuronosyltransferase I)	O	Sqv-8-like protein|UDP-GlcUA:Gal beta-1.3-Gal-R glucuronyltransferase|galactosylgalactosylxylosylprotein 3-beta-glucuronosyltransferase 3|glcUAT-I	20130106	GO:0000139;GO:0000139;GO:0005794;GO:0005801;GO:0005975;GO:0006024;GO:0006486;GO:0015012;GO:0015018;GO:0015020;GO:0016021;GO:0030145;GO:0030203;GO:0030204;GO:0044281;GO:0050650;GO:0050651;	EC:2.4.1.135	K10158	ko00532;ko00534;ko01100;
B3GNT2	chr2:62423261-62451866	skm1KD	skm1NC	OK	6.26837	8.0673	0.363996	1.34416	0.01995	0.084558	up	9606	10678	B3GNT2	-	B3GN-T2|B3GNT|B3GNT-2|B3GNT1|BETA3GNT|BGNT2|BGnT-2	HGNC:15629|MIM:605581|Ensembl:ENSG00000170340|HPRD:09279|Vega:OTTHUMG00000129444	2	2p15	UDP-GlcNAc:betaGal beta-1.3-N-acetylglucosaminyltransferase 2	protein-coding	B3GNT2	UDP-GlcNAc:betaGal beta-1.3-N-acetylglucosaminyltransferase 2	O	UDP-GlcNAc:betaGal beta-1.3-N-acetylglucosaminyltransferase 1|beta-1.3-Gn-T1|beta-1.3-Gn-T2|beta-1.3-N-acetylglucosaminyltransferase bGnT-1|beta-1.3-N-acetylglucosaminyltransferase bGnT-2|beta3Gn-T1|beta3Gn-T2	20130106	GO:0000139;GO:0005975;GO:0007411;GO:0007608;GO:0008150;GO:0008499;GO:0016021;GO:0016266;GO:0018146;GO:0030203;GO:0042339;GO:0043687;GO:0044267;GO:0044281;	EC:2.4.1.149	K00741	ko00533;ko00601;ko01100;
B3GNT7	chr2:232260334-232265875	skm1KD	skm1NC	OK	5.24966	3.04857	-0.784089	-3.01116	5e-05	0.000730448	down	9606	93010	B3GNT7	-	beta3GnT7	HGNC:18811|Ensembl:ENSG00000156966|HPRD:12512|Vega:OTTHUMG00000153880	2	2q37.1	UDP-GlcNAc:betaGal beta-1.3-N-acetylglucosaminyltransferase 7	protein-coding	B3GNT7	UDP-GlcNAc:betaGal beta-1.3-N-acetylglucosaminyltransferase 7	O	BGnT-7|beta 1.3-N-acetylglucosaminyltransferase 7|beta-1.3-Gn-T7|beta-1.3-N-acetylglucosaminyltransferase 7|beta3Gn-T7	20121230	GO:0000139;GO:0005975;GO:0008378;GO:0016021;GO:0016266;GO:0018146;GO:0030203;GO:0042339;GO:0043687;GO:0044267;GO:0044281;	EC:2.4.1.-	K09664	ko00533;
B3GNT8	chr19:41931263-41934635	skm1KD	skm1NC	OK	17.2239	24.3597	0.500085	2.1714	0.00015	0.0018894	up	9606	374907	B3GNT8	-	B3GALT7|BGALT15|beta3Gn-T8	HGNC:24139|Ensembl:ENSG00000177191|HPRD:12510	19	19q13.2	UDP-GlcNAc:betaGal beta-1.3-N-acetylglucosaminyltransferase 8	protein-coding	B3GNT8	UDP-GlcNAc:betaGal beta-1.3-N-acetylglucosaminyltransferase 8	O	BGnT-8|UDP-Gal:betaGal beta 1.3-galactosyltransferase polypeptide 7|beta galactosyltransferase BGALT15|beta-1.3-Gn-T8|beta-1.3-N-acetylglucosaminyltransferase 8|beta1.3-N-acetylglucosaminyltransferase 8	20121230	GO:0000139;GO:0008378;GO:0016021;GO:0016262;GO:0016266;GO:0030311;GO:0043687;GO:0044267;	EC:2.4.1.-	K09665	-
B4GALT2	chr1:44444873-44456843	skm1KD	skm1NC	OK	40.3129	56.5912	0.489334	2.2534	0.0001	0.00133043	up	9606	8704	B4GALT2	-	B4Gal-T2|B4Gal-T3|beta4Gal-T2	HGNC:925|MIM:604013|Ensembl:ENSG00000117411|HPRD:04928|Vega:OTTHUMG00000008296	1	1p34-p33	UDP-Gal:betaGlcNAc beta 1.4- galactosyltransferase. polypeptide 2	protein-coding	B4GALT2	UDP-Gal:betaGlcNAc beta 1.4- galactosyltransferase. polypeptide 2	O	UDP-Gal:beta-GlcNAc beta-1.4-galactosyltransferase 2|UDP-Gal:betaGlcNAc beta 1.4- galactosyltransferase 2|UDP-Gal:betaGlcNAc beta 1.4-galactosyltransferase. polypeptide 2|UDP-galactose:beta-N-acetylglucosamine beta-1.4-galactosyltransferase 2|beta-1.4-GalTase 2|beta-1.4-galactosyltransferase 2|beta-4-GalT2|beta-N-acetylglucosaminyl-glycolipid beta-1.4-galactosyltransferase 2	20130105	GO:0000139;GO:0003831;GO:0003945;GO:0004461;GO:0005975;GO:0008378;GO:0016021;GO:0018146;GO:0018279;GO:0030203;GO:0032580;GO:0042339;GO:0043687;GO:0044267;GO:0044281;GO:0046872;	-	K07967	ko00052;ko00510;ko00514;ko00533;ko00601;ko01100;
B4GALT7	chr5:177027118-177037346	skm1KD	skm1NC	OK	19.3194	23.5148	0.283522	1.24408	0.0299	0.111808	up	9606	11285	B4GALT7	UNQ748/PRO1478	XGALT1|XGPT1	HGNC:930|MIM:604327|Ensembl:ENSG00000027847|HPRD:05060|Vega:OTTHUMG00000130851	5	5q35.2-q35.3	xylosylprotein beta 1.4-galactosyltransferase. polypeptide 7	protein-coding	B4GALT7	xylosylprotein beta 1.4-galactosyltransferase. polypeptide 7	O	UDP-Gal:beta-GlcNAc beta-1.4-galactosyltransferase 7|UDP-galactose:beta-N-acetylglucosamine beta-1.4-galactosyltransferase 7|beta-1.4-GalTase 7|beta-1.4-galactosyltransferase 7|beta-1.4-galactosyltransferase VII|beta4Gal-T7|beta4GalT-VII|galactosyltransferase I|proteoglycan UDP-galactose:beta-xylose beta1.4-galactosyltransferase I	20130105	GO:0000139;GO:0005794;GO:0005975;GO:0006024;GO:0006029;GO:0006464;GO:0006486;GO:0008378;GO:0008378;GO:0016021;GO:0030203;GO:0030204;GO:0032580;GO:0043206;GO:0044281;GO:0046525;GO:0046872;GO:0048147;	EC:2.4.1.133	K00733	ko00532;ko00534;ko01100;
B7H6	chr11:17373308-17398868	skm1KD	skm1NC	OK	0.370233	0.751372	1.02109	2.51571	0.0001	0.00133043	up	-	-	-	-	-	-	-	-	-	-	-	-	-	-	-	-	-	-	-
B9D2	chr19:41860321-41889987	skm1KD	skm1NC	OK	15.0539	26.7403	0.82888	2.37784	5e-05	0.000730448	up	9606	80776	B9D2	-	ICIS-1|MKS10|MKSR2	HGNC:28636|MIM:611951|Ensembl:ENSG00000123810|HPRD:14613	19	19q13.2	B9 protein domain 2	protein-coding	B9D2	B9 protein domain 2	O	B9 domain-containing protein 2|MKS1-related protein 2|involved in cIlia stability-1	20130105	GO:0000087;GO:0000236;GO:0000278;GO:0005634;GO:0005813;GO:0005829;GO:0005932;GO:0035085;GO:0036038;GO:0042384;GO:0043015;	-	-	-
BABAM1	chr19:17378231-17390162	skm1KD	skm1NC	OK	143.184	170.826	0.254661	1.17952	0.0399	0.136279	up	9606	29086	BABAM1	HSPC142	C19orf62|MERIT40|NBA1	HGNC:25008|MIM:612766|Ensembl:ENSG00000105393|HPRD:13702	19	19p13.11	BRISC and BRCA1 A complex member 1	protein-coding	BABAM1	BRISC and BRCA1 A complex member 1	O	BRCA1-A complex subunit MERIT40|BRISC and BRCA1-A complex member 1|mediator of RAP80 interactions and targeting subunit of 40 kDa|mediator of Rap80 interactions and targeting 40 kDa|new component of the BRCA1 A complex|new component of the BRCA1-A complex|new component of the BRCAA1 A complex	20130106	GO:0005515;GO:0005634;GO:0005737;GO:0006302;GO:0010212;GO:0016568;GO:0031572;GO:0045739;GO:0070531;GO:0070536;GO:0070552;	-	-	-
BAD	chr11:64037299-64056972	skm1KD	skm1NC	OK	67.9191	106.276	0.645925	2.07699	0.0005	0.00504052	up	9606	572	BAD	-	BBC2|BCL2L8	HGNC:936|MIM:603167|Ensembl:ENSG00000002330|HPRD:04409|Vega:OTTHUMG00000134302	11	11q13.1	BCL2-associated agonist of cell death	protein-coding	BAD	BCL2-associated agonist of cell death	O	BCL-X/BCL-2 binding protein|BCL2-antagonist of cell death protein|BCL2-binding component 6|BCL2-binding protein|bcl-2-binding component 6|bcl-2-like protein 8|bcl-XL/Bcl-2-associated death promoter|bcl2 antagonist of cell death|bcl2-L-8	20130106	GO:0005515;GO:0005543;GO:0005739;GO:0005741;GO:0005741;GO:0005829;GO:0005829;GO:0006007;GO:0006915;GO:0006917;GO:0006919;GO:0007173;GO:0008289;GO:0008543;GO:0008656;GO:0010508;GO:0010918;GO:0019221;GO:0019901;GO:0019903;GO:0032024;GO:0033133;GO:0035774;GO:0042593;GO:0043065;GO:0043065;GO:0043280;GO:0044342;GO:0045579;GO:0045582;GO:0046031;GO:0046034;GO:0046902;GO:0046931;GO:0046982;GO:0048011;GO:…	-	K02158	ko04012;ko04151;ko04210;ko04370;ko04510;ko04722;ko04910;ko05010;ko05014;ko05145;ko05152;ko05160;ko05161;ko05200;ko05203;ko05210;ko05212;ko05213;ko05215;ko05218;ko05220;ko05221;ko05223;
BAG1	chr9:33252469-33264759	skm1KD	skm1NC	OK	53.1897	75.8097	0.511235	2.38428	5e-05	0.000730448	up	9606	573	BAG1	RP11-326F20.2	BAG-1|HAP|RAP46	HGNC:937|MIM:601497|Ensembl:ENSG00000107262|HPRD:03292|Vega:OTTHUMG00000019766	9	9p12	BCL2-associated athanogene	protein-coding	BAG1	BCL2-associated athanogene	O	BAG family molecular chaperone regulator 1|Bcl-2 associating athanogene-1 protein|Bcl-2-binding protein|glucocortoid receptor-associated protein RAP46|receptor-associated protein. 46-KD	20130106	GO:0005057;GO:0005515;GO:0005634;GO:0005737;GO:0005739;GO:0005829;GO:0006915;GO:0006950;GO:0007166;GO:0010226;GO:0030182;GO:0035094;GO:0042493;GO:0043066;GO:0043525;GO:0045944;GO:0048471;GO:0051087;GO:0051219;GO:0070389;	-	K09555	ko04141;
BAIAP2	chr17:79008946-79156964	skm1KD	skm1NC	OK	10.1877	12.4433	0.288545	1.23904	0.0332	0.119912	up	9606	10458	BAIAP2	-	BAP2|FLAF3|IRSP53	HGNC:947|MIM:605475|Ensembl:ENSG00000175866|HPRD:05686|Vega:OTTHUMG00000177698	17	17q25	BAI1-associated protein 2	protein-coding	BAIAP2	BAI1-associated protein 2	O	IRS-58|IRSp53/58|brain-specific angiogenesis inhibitor 1-associated protein 2|fas ligand-associated factor 3|insulin receptor substrate p53/p58|insulin receptor substrate protein of 53 kDa	20130108	GO:0001726;GO:0005515;GO:0005634;GO:0005730;GO:0005737;GO:0005829;GO:0005886;GO:0007409;GO:0008022;GO:0008093;GO:0008286;GO:0009617;GO:0015629;GO:0016358;GO:0017124;GO:0030054;GO:0030175;GO:0032956;GO:0042802;GO:0046847;GO:0048167;GO:0051017;GO:0070064;	-	K05627	ko04520;ko04810;
BAMBI	chr10:28966423-28971868	skm1KD	skm1NC	OK	16.0596	10.3988	-0.627024	-2.45267	5e-05	0.000730448	down	9606	25805	BAMBI	-	NMA	HGNC:30251|MIM:604444|Ensembl:ENSG00000095739|HPRD:05117|Vega:OTTHUMG00000017874	10	10p12.3-p11.2	BMP and activin membrane-bound inhibitor homolog (Xenopus laevis)	protein-coding	BAMBI	BMP and activin membrane-bound inhibitor homolog (Xenopus laevis)	O	BMP and activin membrane-bound inhibitor homolog|non-metastatic gene A protein|putative transmembrane protein NMA	20130106	GO:0005109;GO:0005114;GO:0005737;GO:0005886;GO:0007179;GO:0008284;GO:0008360;GO:0010718;GO:0016021;GO:0016477;GO:0030512;GO:0030512;GO:0032092;GO:0035413;GO:0045893;GO:0090263;	-	K10162	-
BANK1	chr4:102711763-102995969	skm1KD	skm1NC	OK	1.00479	0.680355	-0.562528	-1.2283	0.0351	0.124794	down	9606	55024	BANK1	-	BANK	HGNC:18233|MIM:610292|Ensembl:ENSG00000153064|HPRD:09819|Vega:OTTHUMG00000160958	4	4q24	B-cell scaffold protein with ankyrin repeats 1	protein-coding	BANK1	B-cell scaffold protein with ankyrin repeats 1	O	B-cell scaffold protein with ankyrin repeats	20130106	GO:0042113;	-	-	-
BARD1	chr2:215593274-215674428	skm1KD	skm1NC	OK	0.706937	1.37215	0.956786	1.97955	0.0013	0.0107889	up	9606	580	BARD1	-	-	HGNC:952|MIM:601593|Ensembl:ENSG00000138376|HPRD:03354|Vega:OTTHUMG00000133016	2	2q34-q35	BRCA1 associated RING domain 1	protein-coding	BARD1	BRCA1 associated RING domain 1	O	BARD-1|BRCA1 associated RING domain 1 isoform alfa|BRCA1 associated RING domain 1 isoform beta|BRCA1 associated RING domain 1 isoform delta|BRCA1 associated RING domain 1 isoform epsilon|BRCA1 associated RING domain 1 isoform eta|BRCA1 associated RING domain 1 isoform gamma|BRCA1 associated RING domain 1 isoform phi|BRCA1-associated RING domain gene 1|BRCA1-associated RING domain protein 1	20130123	GO:0000151;GO:0001894;GO:0003723;GO:0004842;GO:0004842;GO:0005515;GO:0005634;GO:0005634;GO:0005737;GO:0006281;GO:0006974;GO:0007050;GO:0007283;GO:0008270;GO:0016567;GO:0019900;GO:0031436;GO:0031441;GO:0042325;GO:0042803;GO:0043065;GO:0043066;GO:0045732;GO:0046826;GO:0046872;GO:0046982;GO:0070531;GO:0085020;	EC:6.3.2.19	K10683	-
BARX1	chr9:96713908-96717608	skm1KD	skm1NC	OK	94.8196	118.782	0.325062	1.57303	0.0078	0.0427247	up	9606	56033	BARX1	RP11-231K24.1	-	HGNC:955|MIM:603260|Ensembl:ENSG00000131668|HPRD:16017|Vega:OTTHUMG00000020255	9	9q12	BARX homeobox 1	protein-coding	BARX1	BARX homeobox 1	O	BarH-like homeobox 1|homeobox protein BarH-like 1	20130106	GO:0000228;GO:0000976;GO:0003700;GO:0006351;GO:0006355;GO:0007267;GO:0007275;GO:0009952;GO:0030178;GO:0030855;GO:0048536;GO:0055123;	-	K09361	-
BASP1	chr5:17217749-17276943	skm1KD	skm1NC	OK	63.8321	45.5466	-0.486937	-2.25544	5e-05	0.000730448	down	9606	10409	BASP1	-	CAP-23|CAP23|NAP-22|NAP22	HGNC:957|MIM:605940|Ensembl:ENSG00000176788|HPRD:08389|Vega:OTTHUMG00000131061	5	5p15.1	brain abundant. membrane attached signal protein 1	protein-coding	BASP1	brain abundant. membrane attached signal protein 1	O	22 kDa neuronal tissue-enriched acidic protein|brain acid soluble protein 1|brain acid-soluble protein 1|neuronal axonal membrane protein NAP-22|neuronal tissue-enriched acidic protein	20130106	GO:0003714;GO:0005515;GO:0005634;GO:0005737;GO:0005856;GO:0005886;GO:0007356;GO:0008180;GO:0008406;GO:0016607;GO:0019904;GO:0030426;GO:0044212;GO:0045892;GO:0045892;GO:0060231;GO:0060421;GO:0060539;GO:0072075;GO:0072112;GO:2001076;	-	-	-
BATF	chr14:75988783-76013334	skm1KD	skm1NC	OK	51.2298	91.6207	0.838691	3.85733	5e-05	0.000730448	up	9606	10538	BATF	-	B-ATF|BATF1|SFA-2|SFA2	HGNC:958|MIM:612476|Ensembl:ENSG00000156127|HPRD:09820|Vega:OTTHUMG00000171486	14	14q24.3	basic leucine zipper transcription factor. ATF-like	protein-coding	BATF	basic leucine zipper transcription factor. ATF-like	O	B-cell-activating transcription factor|SF-HT-activated gene 2 protein|activating transcription factor B|basic leucine zipper transcriptional factor ATF-like	20130106	GO:0001816;GO:0002320;GO:0003700;GO:0005515;GO:0005634;GO:0005737;GO:0006351;GO:0006974;GO:0030330;GO:0042832;GO:0043011;GO:0043565;GO:0045064;GO:0045190;GO:0060218;GO:0072539;GO:0072540;	-	K09034	-
BATF3	chr1:212859758-212873327	skm1KD	skm1NC	OK	20.5442	28.535	0.474003	1.9452	0.00125	0.0104894	up	9606	55509	BATF3	-	JDP1|JUNDM1|SNFT	HGNC:28915|MIM:612470|Ensembl:ENSG00000123685|HPRD:18081|Vega:OTTHUMG00000036807	1	1q32.3	basic leucine zipper transcription factor. ATF-like 3	protein-coding	BATF3	basic leucine zipper transcription factor. ATF-like 3	O	21 kDa small nuclear factor isolated from T-cells|21-kD small nuclear factor isolated from T cells|B-ATF-3|Jun dimerization protein 1|Jun dimerization protein p21SNFT|basic leucine zipper transcriptional factor ATF-like 3	20130106	GO:0003700;GO:0003714;GO:0005634;GO:0006366;GO:0009615;GO:0043011;GO:0043565;GO:0097028;	-	K09034	-
BAZ1A	chr14:35221936-35344853	skm1KD	skm1NC	OK	5.84102	7.08782	0.279122	1.17572	0.04115	0.138975	up	9606	11177	BAZ1A	HSPC317	ACF1|WALp1|WCRF180|hACF1	HGNC:960|MIM:605680|Ensembl:ENSG00000198604|Vega:OTTHUMG00000140216	14	14q13.2	bromodomain adjacent to zinc finger domain. 1A	protein-coding	BAZ1A	bromodomain adjacent to zinc finger domain. 1A	O	ATP-dependent chromatin remodeling protein|ATP-dependent chromatin-remodeling protein|ATP-utilizing chromatin assembly and remodeling factor 1|CHRAC subunit ACF1|bromodomain adjacent to zinc finger domain protein 1A|hWALp1|williams syndrome transcription factor-related chromatin-remodeling factor 180	20130106	GO:0000228;GO:0004402;GO:0005515;GO:0006261;GO:0006338;GO:0006351;GO:0006355;GO:0008270;GO:0008623;GO:0016590;GO:0046872;	-	K11655	-
BBC3	chr19:47724078-47736023	skm1KD	skm1NC	OK	10.0312	4.86384	-1.04433	-3.72154	5e-05	0.000730448	down	9606	27113	BBC3	-	JFY-1|JFY1|PUMA	HGNC:17868|MIM:605854|Ensembl:ENSG00000105327|HPRD:16165	19	19q13.3-q13.4	BCL2 binding component 3	protein-coding	BBC3	BCL2 binding component 3	O	bcl-2-binding component 3|p53 up-regulated modulator of apoptosis	20130106	GO:0001836;GO:0005515;GO:0005739;GO:0005739;GO:0005741;GO:0005829;GO:0006915;GO:0006915;GO:0006915;GO:0006917;GO:0006919;GO:0008340;GO:0032464;GO:0032471;GO:0034976;GO:0042771;GO:0043525;GO:0045926;GO:0051209;GO:0070059;GO:0070245;GO:0071456;GO:0090200;GO:0090200;GO:1900740;GO:2001056;GO:2001244;	-	K10132	ko04115;ko05016;ko05162;
BBS1	chr11:66278118-66301084	skm1KD	skm1NC	OK	2.91026	1.98751	-0.550186	-1.86458	0.00155	0.0124031	down	9606	582	BBS1	-	BBS2L2	HGNC:966|MIM:209901|Ensembl:ENSG00000174483|Ensembl:ENSG00000256349|HPRD:01950|Vega:OTTHUMG00000167110|Vega:OTTHUMG00000167719	11	11q13	Bardet-Biedl syndrome 1	protein-coding	BBS1	Bardet-Biedl syndrome 1	O	BBS2-like protein 2|Bardet-Biedl syndrome 1 protein	20130123	GO:0001895;GO:0005515;GO:0005737;GO:0034464;GO:0035058;GO:0042384;GO:0043001;GO:0045494;GO:0050896;GO:0060170;	-	-	-
BBS10	chr12:76738265-76742222	skm1KD	skm1NC	OK	1.01476	0.622199	-0.705694	-1.42807	0.01565	0.0708359	down	9606	79738	BBS10	-	C12orf58	HGNC:26291|MIM:610148|Ensembl:ENSG00000179941|HPRD:08036|Vega:OTTHUMG00000147352	12	12q21.2	Bardet-Biedl syndrome 10	protein-coding	BBS10	Bardet-Biedl syndrome 10	O	Bardet-Biedl syndrome 10 protein	20130123	GO:0001895;GO:0005515;GO:0005524;GO:0005929;GO:0035058;GO:0044267;GO:0045494;GO:0050896;GO:0051131;	-	-	-
BBS2	chr16:56518258-56554008	skm1KD	skm1NC	OK	10.3195	6.75986	-0.610307	-2.43898	0.0001	0.00133043	down	9606	583	BBS2	-	BBS	HGNC:967|MIM:606151|Ensembl:ENSG00000125124|HPRD:05855|Vega:OTTHUMG00000176943	16	16q21	Bardet-Biedl syndrome 2	protein-coding	BBS2	Bardet-Biedl syndrome 2	O	Bardet-Biedl syndrome 2 protein	20130123	GO:0005515;GO:0005737;GO:0005932;GO:0007288;GO:0008104;GO:0010629;GO:0021756;GO:0021766;GO:0021987;GO:0030534;GO:0031514;GO:0032402;GO:0033365;GO:0034464;GO:0038108;GO:0040015;GO:0040018;GO:0043001;GO:0045444;GO:0045494;GO:0048854;GO:0060170;GO:0060271;GO:0060296;	-	-	-
BBS9	chr7:33169151-33645680	skm1KD	skm1NC	OK	1.32555	0.76153	-0.799617	-1.93191	0.001	0.00873787	down	9606	27241	BBS9	-	B1|C18|D1|PTHB1	HGNC:30000|MIM:607968|Ensembl:ENSG00000122507|HPRD:16262|Vega:OTTHUMG00000128659	7	7p14	Bardet-Biedl syndrome 9	protein-coding	BBS9	Bardet-Biedl syndrome 9	O	PTH-responsive osteosarcoma B1 protein|bardet-Biedl syndrome 9 protein|parathyroid hormone-responsive B1 gene protein|protein PTHB1	20130123	GO:0003674;GO:0005515;GO:0005634;GO:0005730;GO:0005737;GO:0005815;GO:0005886;GO:0007601;GO:0034464;GO:0045444;GO:0050896;GO:0060170;	-	-	-
BCAM	chr19:45312337-45324678	skm1KD	skm1NC	OK	8.32252	5.26641	-0.6602	-2.61032	5e-05	0.000730448	down	9606	4059	BCAM	-	AU|CD239|LU|MSK19	HGNC:6722|MIM:612773|Ensembl:ENSG00000187244|HPRD:00197|Vega:OTTHUMG00000180838	19	19q13.2	basal cell adhesion molecule (Lutheran blood group)	protein-coding	BCAM	basal cell adhesion molecule (Lutheran blood group)	O	Auberger b antigen|B-CAM cell surface glycoprotein|B-cell adhesion molecule|F8/G253 antigen|antigen identified by monoclonal antibody F8|basal cell adhesion molecule|basal cell adhesion molecule (Lu and Au blood groups)|glycoprotein 95kDa|lutheran antigen|lutheran blood group glycoprotein	20130123	GO:0004888;GO:0005055;GO:0005886;GO:0005887;GO:0007155;GO:0007160;GO:0007165;GO:0009897;GO:0009986;GO:0043236;	-	K06578	-
BCAP31	chrX:152965946-152990201	skm1KD	skm1NC	OK	141.006	171.947	0.286211	1.33824	0.0207	0.0867316	up	9606	10134	BCAP31	-	6C6-AG|BAP31|CDM|DXS1357E	HGNC:16695|MIM:300398|Ensembl:ENSG00000185825|HPRD:02319|Vega:OTTHUMG00000024218	X	Xq28	B-cell receptor-associated protein 31	protein-coding	BCAP31	B-cell receptor-associated protein 31	O	6C6-AG tumor-associated antigen|BCR-associated protein Bap31|p28 Bap31	20130106	GO:0000139;GO:0002474;GO:0005102;GO:0005515;GO:0005783;GO:0005789;GO:0005811;GO:0005829;GO:0005887;GO:0006886;GO:0006915;GO:0006921;GO:0006955;GO:0007204;GO:0016192;GO:0032471;GO:0033116;GO:0035584;GO:0043280;GO:0051561;GO:0071556;GO:2001244;	-	K14009	ko04141;
BCAS4	chr20:49411466-49493714	skm1KD	skm1NC	OK	2.6572	3.85194	0.535675	1.35653	0.01895	0.0814931	up	9606	55653	BCAS4	RP5-1071L10.2	CNOL	HGNC:14367|MIM:607471|Ensembl:ENSG00000124243|HPRD:06314|Vega:OTTHUMG00000032735	20	20q13.13	breast carcinoma amplified sequence 4	protein-coding	BCAS4	breast carcinoma amplified sequence 4	O	BCAS4/BCAS3 fusion|breast carcinoma amplified sequence 4/3 fusion protein|breast carcinoma-amplified sequence 4	20130106	GO:0005737;	-	-	-
BCAT1	chr12:24962957-25102393	skm1KD	skm1NC	OK	8.10184	10.1456	0.324535	1.46336	0.01275	0.0609807	up	9606	586	BCAT1	-	BCATC|BCT1|ECA39|MECA39|PNAS121|PP18	HGNC:976|MIM:113520|Ensembl:ENSG00000060982|HPRD:00216|Vega:OTTHUMG00000169053	12	12p12.1	branched chain amino-acid transaminase 1. cytosolic	protein-coding	BCAT1	branched chain amino-acid transaminase 1. cytosolic	O	branched chain aminotransferase 1. cytosolic|branched-chain-amino-acid aminotransferase. cytosolic|placental protein 18	20130106	GO:0000082;GO:0004084;GO:0005829;GO:0008283;GO:0009082;GO:0009083;GO:0034641;GO:0044281;GO:0052654;GO:0052655;GO:0052656;	EC:2.6.1.42	K00826	ko00280;ko00290;ko00770;ko01100;ko01210;
BCAT2	chr19:49298318-49314320	skm1KD	skm1NC	OK	64.2301	88.8916	0.468797	2.13928	0.00025	0.00288133	up	9606	587	BCAT2	-	BCAM|BCATM|BCT2|PP18	HGNC:977|MIM:113530|Ensembl:ENSG00000105552|HPRD:00217	19	19q13	branched chain amino-acid transaminase 2. mitochondrial	protein-coding	BCAT2	branched chain amino-acid transaminase 2. mitochondrial	O	branched chain aminotransferase 2. mitochondrial|branched-chain-amino-acid aminotransferase. mitochondrial|placental protein 18	20130106	GO:0004084;GO:0005634;GO:0005739;GO:0005759;GO:0006550;GO:0006573;GO:0007595;GO:0009082;GO:0009083;GO:0009098;GO:0010817;GO:0034641;GO:0044281;GO:0052654;GO:0052655;GO:0052656;	EC:2.6.1.42	K00826	ko00280;ko00290;ko00770;ko01100;ko01210;
BCL2	chr18:60790578-60986613	skm1KD	skm1NC	OK	2.12531	3.02955	0.511428	1.15523	0.04505	0.147522	up	9606	596	BCL2	-	Bcl-2|PPP1R50	HGNC:990|MIM:151430|Ensembl:ENSG00000171791|HPRD:01045|Vega:OTTHUMG00000132791	18	18q21.3	B-cell CLL/lymphoma 2	protein-coding	BCL2	B-cell CLL/lymphoma 2	O	apoptosis regulator Bcl-2|protein phosphatase 1. regulatory subunit 50	20130106	GO:0000082;GO:0000209;GO:0001503;GO:0001541;GO:0001656;GO:0001658;GO:0001662;GO:0001666;GO:0001782;GO:0001836;GO:0001836;GO:0001952;GO:0002020;GO:0002320;GO:0002326;GO:0003014;GO:0005515;GO:0005634;GO:0005737;GO:0005739;GO:0005741;GO:0005741;GO:0005783;GO:0005789;GO:0005829;GO:0006470;GO:0006582;GO:0006808;GO:0006915;GO:0006959;GO:0006974;GO:0007015;GO:0007565;GO:0007569;GO:0008134;GO:0008219;GO:…	-	K02161	ko04064;ko04066;ko04141;ko04151;ko04210;ko04510;ko04722;ko04725;ko05014;ko05145;ko05152;ko05161;ko05169;ko05200;ko05210;ko05215;ko05222;
BCL2L1	chr20:30252260-30310656	skm1KD	skm1NC	OK	25.9501	31.1146	0.26185	1.21131	0.0368	0.129089	up	9606	598	BCL2L1	RP5-857M17.3	BCL-XL/S|BCL2L|BCLX|BCLXL|BCLXS|Bcl-X|PPP1R52|bcl-xL|bcl-xS	HGNC:992|MIM:600039|Ensembl:ENSG00000171552|HPRD:02497|Vega:OTTHUMG00000032192	20	20q11.21	BCL2-like 1	protein-coding	BCL2L1	BCL2-like 1	O	apoptosis regulator Bcl-X|bcl-2-like protein 1|protein phosphatase 1. regulatory subunit 52	20130113	GO:0000910;GO:0001541;GO:0001701;GO:0001836;GO:0005515;GO:0005737;GO:0005739;GO:0005741;GO:0005741;GO:0005813;GO:0005829;GO:0006915;GO:0007281;GO:0007283;GO:0008283;GO:0008284;GO:0008584;GO:0008637;GO:0009566;GO:0010507;GO:0016021;GO:0019901;GO:0031965;GO:0034097;GO:0035872;GO:0040007;GO:0042802;GO:0043065;GO:0043066;GO:0043066;GO:0043524;GO:0045087;GO:0046898;GO:0046902;GO:0046982;GO:0051434;GO:…	-	K04570	ko04064;ko04151;ko04210;ko04630;ko05014;ko05145;ko05166;ko05200;ko05202;ko05212;ko05220;ko05222;
BCL3	chr19:45251977-45263301	skm1KD	skm1NC	OK	9.12876	6.0363	-0.596755	-2.2793	0.0003	0.00333343	down	9606	602	BCL3	-	BCL4|D19S37	HGNC:998|MIM:109560|Ensembl:ENSG00000069399|HPRD:00179|Vega:OTTHUMG00000151517	19	19q13.1-q13.2	B-cell CLL/lymphoma 3	protein-coding	BCL3	B-cell CLL/lymphoma 3	O	B-cell leukemia/lymphoma 3|B-cell lymphoma 3 protein|B-cell lymphoma 3-encoded protein|BCL-3|chronic lymphatic leukemia protein|proto-oncogene BCL3	20130106	GO:0000060;GO:0002268;GO:0002315;GO:0002455;GO:0002467;GO:0003677;GO:0003700;GO:0005515;GO:0005634;GO:0005737;GO:0006351;GO:0006974;GO:0007249;GO:0008134;GO:0009615;GO:0010225;GO:0019730;GO:0030198;GO:0030330;GO:0030674;GO:0032729;GO:0032996;GO:0033257;GO:0042088;GO:0042345;GO:0042536;GO:0042742;GO:0042771;GO:0042832;GO:0042981;GO:0043066;GO:0043234;GO:0045064;GO:0045082;GO:0045415;GO:0045727;GO:…	-	K09258	-
BCL6	chr3:187416046-187463513	skm1KD	skm1NC	OK	1.65696	0.942726	-0.813625	-2.16585	0.00055	0.00542226	down	9606	604	BCL6	-	BCL5|BCL6A|LAZ3|ZBTB27|ZNF51	HGNC:1001|MIM:109565|Ensembl:ENSG00000113916|HPRD:00180|Vega:OTTHUMG00000156441	3	3q27	B-cell CLL/lymphoma 6	protein-coding	BCL6	B-cell CLL/lymphoma 6	O	B-cell lymphoma 5 protein|B-cell lymphoma 6 protein|B-cell lymphoma 6 protein transcript|BCL-5|BCL-6|cys-his2 zinc finger transcription factor|lymphoma-associated zinc finger gene on chromosome 3|protein LAZ-3|zinc finger and BTB domain-containing protein 27|zinc finger protein 51|zinc finger transcription factor BCL6S	20130106	GO:0000060;GO:0000122;GO:0000902;GO:0001953;GO:0002467;GO:0002634;GO:0002829;GO:0002903;GO:0003682;GO:0003700;GO:0005515;GO:0005634;GO:0005657;GO:0005730;GO:0006351;GO:0006974;GO:0007266;GO:0007283;GO:0008270;GO:0008285;GO:0030036;GO:0030183;GO:0030308;GO:0030890;GO:0031490;GO:0032319;GO:0032764;GO:0035024;GO:0042092;GO:0043065;GO:0043380;GO:0043565;GO:0045629;GO:0045749;GO:0045892;GO:0045892;GO:…	-	K15618	ko05202;
BCL7C	chr16:30899115-30905399	skm1KD	skm1NC	OK	136.987	265.073	0.952357	4.42128	5e-05	0.000730448	up	9606	9274	BCL7C	-	-	HGNC:1006|MIM:605847|Ensembl:ENSG00000099385|HPRD:05787|Vega:OTTHUMG00000177719	16	16p11	B-cell CLL/lymphoma 7C	protein-coding	BCL7C	B-cell CLL/lymphoma 7C	O	B-cell CLL/lymphoma 7 protein family member C	20130106	GO:0006915;	-	-	-
BCL9	chr1:147013181-147098015	skm1KD	skm1NC	OK	2.24157	1.49347	-0.585836	-2.18678	0.0001	0.00133043	down	9606	607	BCL9	-	LGS	HGNC:1008|MIM:602597|Ensembl:ENSG00000116128|HPRD:04000|Vega:OTTHUMG00000014031	1	1q21	B-cell CLL/lymphoma 9	protein-coding	BCL9	B-cell CLL/lymphoma 9	O	B-cell CLL/lymphoma 9 protein|B-cell lymphoma 9 protein|bcl-9|protein legless homolog	20130106	GO:0005515;GO:0005634;GO:0005737;GO:0008013;GO:0014908;GO:0017015;GO:0035019;GO:0045944;GO:0060070;	-	-	-
BCRP2	chr22:21457304-21476575	skm1KD	skm1NC	OK	2.09089	3.50329	0.744592	2.2722	0.0001	0.00133043	up	9606	400892	BCRP2	-	BCR-2|BCR2|BCRL2	HGNC:1015|MIM:113630|HPRD:13467	22	22q11.21	breakpoint cluster region pseudogene 2	pseudo	BCRP2	breakpoint cluster region pseudogene 2	O	-	20121230	-	-	-	-
BCS1L	chr2:219524378-219528166	skm1KD	skm1NC	OK	41.7423	51.2627	0.2964	1.34585	0.0197	0.0837632	up	9606	617	BCS1L	-	BCS|BCS1|BJS|FLNMS|GRACILE|Hs.6719|PTD|h-BCS	HGNC:1020|MIM:603647|Ensembl:ENSG00000074582|HPRD:04708|Vega:OTTHUMG00000133114	2	2q33	BC1 (ubiquinol-cytochrome c reductase) synthesis-like	protein-coding	BCS1L	BC1 (ubiquinol-cytochrome c reductase) synthesis-like	O	BCS1-like protein|h-BCS1|mitochondrial chaperone BCS1|mitochondrial complex III assembly	20130116	GO:0005515;GO:0005524;GO:0005739;GO:0005750;GO:0007005;GO:0016021;GO:0017111;GO:0032981;GO:0033617;GO:0034551;	-	K08900	-
BDH2	chr4:103998781-104021024	skm1KD	skm1NC	OK	10.3179	7.61728	-0.437798	-1.72807	0.00235	0.0170417	down	9606	56898	BDH2	UNQ6308/PRO20933	DHRS6|EFA6R|PRO20933|SDR15C1|UCPA-OR|UNQ6308	HGNC:32389|Ensembl:ENSG00000164039|HPRD:07103|Vega:OTTHUMG00000074039	4	4q24	3-hydroxybutyrate dehydrogenase. type 2	protein-coding	BDH2	3-hydroxybutyrate dehydrogenase. type 2	O	3-hydroxybutyrate dehydrogenase type 2|R-beta-hydroxybutyrate dehydrogenase|dehydrogenase/reductase (SDR family) member 6|dehydrogenase/reductase SDR family member 6|oxidoreductase UCPA|short chain dehydrogenase/reductase family 15C. member 1	20130106	GO:0003858;GO:0005737;GO:0005739;GO:0006635;GO:0016628;GO:0019290;GO:0042168;GO:0051287;GO:0055072;	EC:1.1.1.30	K00019	ko00072;ko00650;ko01100;
BHLHE40	chr3:5021096-5026865	skm1KD	skm1NC	OK	3.7847	2.56694	-0.560128	-1.91553	0.0012	0.0101332	down	9606	8553	BHLHE40	-	BHLHB2|DEC1|HLHB2|SHARP-2|STRA13|Stra14	HGNC:1046|MIM:604256|Ensembl:ENSG00000134107|HPRD:16050|Vega:OTTHUMG00000119035	3	3p26	basic helix-loop-helix family. member e40	protein-coding	BHLHE40	basic helix-loop-helix family. member e40	O	basic helix-loop-helix domain containing. class B. 2|class B basic helix-loop-helix protein 2|class E basic helix-loop-helix protein 40|differentially expressed in chondrocytes 1|differentially expressed in chondrocytes protein 1|differentiated embryo chondrocyte expressed gene 1|enhancer-of-split and hairy-related protein 2|stimulated by retinoic acid gene 13 protein	20130106	GO:0000122;GO:0000981;GO:0001078;GO:0001102;GO:0001191;GO:0003700;GO:0003705;GO:0005515;GO:0005634;GO:0005634;GO:0005730;GO:0005794;GO:0006355;GO:0006366;GO:0019904;GO:0032922;GO:0042803;GO:0043153;GO:0043425;GO:0043426;GO:0043433;GO:0046982;GO:0048168;GO:0070888;	-	K03729	ko04710;
BIK	chr22:43506753-43525718	skm1KD	skm1NC	OK	16.1901	20.8749	0.366657	1.32796	0.0214	0.0887097	up	9606	638	BIK	-	BIP1|BP4|NBK	HGNC:1051|MIM:603392|Ensembl:ENSG00000100290|HPRD:04547|Vega:OTTHUMG00000150703	22	22q13.31	BCL2-interacting killer (apoptosis-inducing)	protein-coding	BIK	BCL2-interacting killer (apoptosis-inducing)	O	apoptosis inducer NBK|apoptosis-inducing NBK|bcl-2-interacting killer	20130106	GO:0005515;GO:0006915;GO:0006917;GO:0007283;GO:0008584;GO:0012505;GO:0016021;GO:0031966;GO:0032464;GO:0046982;GO:0051400;GO:0090200;	-	-	-
BIRC2	chr11:102217965-102249401	skm1KD	skm1NC	OK	7.34851	5.65977	-0.376707	-1.4444	0.01355	0.0636217	down	9606	329	BIRC2	-	API1|HIAP2|Hiap-2|MIHB|RNF48|c-IAP1|cIAP1	HGNC:590|MIM:601712|Ensembl:ENSG00000110330|HPRD:03419|Vega:OTTHUMG00000167325	11	11q22	baculoviral IAP repeat containing 2	protein-coding	BIRC2	baculoviral IAP repeat containing 2	O	IAP homolog B|IAP-2|NFR2-TRAF signalling complex protein|RING finger protein 48|TNFR2-TRAF-signaling complex protein 2|apoptosis inhibitor 1|baculoviral IAP repeat-containing 2|baculoviral IAP repeat-containing protein 2|inhibitor of apoptosis protein 2	20130123	GO:0000209;GO:0001890;GO:0003713;GO:0004842;GO:0005515;GO:0005634;GO:0005829;GO:0006351;GO:0006355;GO:0006915;GO:0006921;GO:0007166;GO:0008270;GO:0009898;GO:0034121;GO:0035631;GO:0038061;GO:0039535;GO:0042127;GO:0043066;GO:0043066;GO:0043123;GO:0043161;GO:0045088;GO:0045595;GO:0046872;GO:0047485;GO:0050727;GO:0051726;GO:0070266;GO:0070424;GO:2000116;	-	K16060	ko04064;ko04120;ko04210;ko04510;ko04621;ko05145;ko05200;ko05222;
BIRC3	chr11:102188180-102210135	skm1KD	skm1NC	OK	1.75965	0.744889	-1.24019	-2.94621	5e-05	0.000730448	down	9606	330	BIRC3	-	AIP1|API2|CIAP2|HAIP1|HIAP1|MALT2|MIHC|RNF49|c-IAP2	HGNC:591|MIM:601721|Ensembl:ENSG00000023445|HPRD:03426|Vega:OTTHUMG00000167324	11	11q22	baculoviral IAP repeat containing 3	protein-coding	BIRC3	baculoviral IAP repeat containing 3	O	IAP homolog C|IAP-1|RING finger protein 49|TNFR2-TRAF signaling complex protein|TNFR2-TRAF-signaling complex protein 1|apoptosis inhibitor 2|baculoviral IAP repeat-containing 3|baculoviral IAP repeat-containing protein 3|inhibitor of apoptosis protein 1|mammalian IAP homolog C	20130106	GO:0004842;GO:0005515;GO:0005634;GO:0005737;GO:0006915;GO:0007166;GO:0008270;GO:0034121;GO:0038061;GO:0039535;GO:0042326;GO:0043066;GO:0043123;GO:0045088;GO:0046872;GO:0050727;GO:0060546;GO:0070266;GO:0070424;GO:2000116;GO:2000378;	-	K16060	ko04064;ko04120;ko04210;ko04510;ko04621;ko05145;ko05200;ko05202;ko05222;
BIRC5	chr17:76210276-76221716	skm1KD	skm1NC	OK	87.5026	130.963	0.581762	2.7212	5e-05	0.000730448	up	9606	332	BIRC5	-	API4|EPR-1	HGNC:593|MIM:603352|Ensembl:ENSG00000089685|HPRD:04520|Vega:OTTHUMG00000177505	17	17q25	baculoviral IAP repeat containing 5	protein-coding	BIRC5	baculoviral IAP repeat containing 5	O	apoptosis inhibitor 4|apoptosis inhibitor survivin|baculoviral IAP repeat-containing protein 5|survivin variant 3 alpha	20130123	GO:0000086;GO:0000087;GO:0000228;GO:0000236;GO:0000278;GO:0000775;GO:0000777;GO:0000910;GO:0004869;GO:0005515;GO:0005634;GO:0005737;GO:0005814;GO:0005819;GO:0005829;GO:0005829;GO:0005874;GO:0005876;GO:0005881;GO:0006351;GO:0006468;GO:0006915;GO:0007059;GO:0007067;GO:0008017;GO:0008017;GO:0008270;GO:0008270;GO:0008284;GO:0008536;GO:0015631;GO:0019899;GO:0030496;GO:0031021;GO:0031503;GO:0031536;GO:…	-	K08731	ko05161;ko05200;ko05210;
BK250D10.8	chr22:42348190-42354946	skm1KD	skm1NC	OK	1.67417	1.06753	-0.649173	-1.38692	0.0171	0.0756954	down	-	-	-	-	-	-	-	-	-	-	-	-	-	-	-	-	-	-	-
BLOC1S1	chr12:56109817-56118526	skm1KD	skm1NC	OK	145.605	214.499	0.558915	2.53005	5e-05	0.000730448	up	9606	2647	BLOC1S1	-	BLOS1|GCN5L1|MICoA|RT14	HGNC:4200|MIM:601444|Ensembl:ENSG00000135441|Ensembl:ENSG00000258311|HPRD:03263|Vega:OTTHUMG00000169962|Vega:OTTHUMG00000170130	12	12q13-q14	biogenesis of lysosomal organelles complex-1. subunit 1	protein-coding	BLOC1S1	biogenesis of lysosomal organelles complex-1. subunit 1	O	BLOC subunit 1|BLOC-1 subunit 1|GCN5 (general control of amino-acid synthesis. yeast. homolog)-like 1|GCN5 general control of amino-acid synthesis 5-like 1|GCN5-like protein 1|MTA1-interacting coactivator|biogenesis of lysosome-related organelles complex 1 subunit 1	20130107	GO:0005515;GO:0005758;GO:0005759;GO:0005765;GO:0005829;GO:0006892;GO:0008089;GO:0009060;GO:0016044;GO:0018394;GO:0031083;GO:0031175;GO:0032438;GO:0048490;GO:0060155;	-	-	-
BLVRB	chr19:40953690-40971725	skm1KD	skm1NC	OK	102.337	66.7255	-0.617022	-2.79651	5e-05	0.000730448	down	9606	645	BLVRB	-	BVRB|FLR|SDR43U1	HGNC:1063|MIM:600941|Ensembl:ENSG00000090013|HPRD:02967	19	19q13.1-q13.2	biliverdin reductase B (flavin reductase (NADPH))	protein-coding	BLVRB	biliverdin reductase B (flavin reductase (NADPH))	O	BVR-B|FR|GHBP|NADPH-dependent diaphorase|NADPH-flavin reductase|biliverdin-IX beta-reductase|flavin reductase (NADPH)|green heme-binding protein|short chain dehydrogenase/reductase family 43U. member 1	20130106	GO:0000166;GO:0004074;GO:0005634;GO:0005730;GO:0005737;GO:0005829;GO:0005829;GO:0005886;GO:0006778;GO:0042167;GO:0042167;GO:0042602;GO:0044281;	-	K05901	ko00740;ko00860;
BMF	chr15:40380091-40401075	skm1KD	skm1NC	OK	3.47936	1.42254	-1.29036	-4.4528	5e-05	0.000730448	down	9606	90427	BMF	-	-	HGNC:24132|MIM:606266|Ensembl:ENSG00000104081|HPRD:05881|Vega:OTTHUMG00000129875	15	15q14	Bcl2 modifying factor	protein-coding	BMF	Bcl2 modifying factor	O	bcl-2-modifying factor	20130106	GO:0001669;GO:0005515;GO:0005741;GO:0005829;GO:0005886;GO:0006915;GO:0006915;GO:0016459;GO:0032464;GO:0090200;	-	-	-
BMP1	chr8:22022652-22069840	skm1KD	skm1NC	OK	7.10961	8.7119	0.293217	1.22432	0.0318	0.11692	up	9606	649	BMP1	-	OI13|PCOLC|PCP|PCP2|TLD	HGNC:1067|MIM:112264|Ensembl:ENSG00000168487|HPRD:00209|Vega:OTTHUMG00000097761	8	8p21.3	bone morphogenetic protein 1	protein-coding	BMP1	bone morphogenetic protein 1	O	mammalian tolloid protein|procollagen C-endopeptidase|procollagen C-proteinase	20130122	GO:0001501;GO:0001502;GO:0001503;GO:0004222;GO:0005125;GO:0005509;GO:0005576;GO:0005578;GO:0005615;GO:0005794;GO:0006508;GO:0006629;GO:0007275;GO:0008083;GO:0008233;GO:0008237;GO:0008270;GO:0030154;GO:0030198;GO:0042157;GO:0044281;GO:0061036;	EC:3.4.24.19	K05502	-
BNIP3L	chr8:26240522-26270644	skm1KD	skm1NC	OK	13.8913	6.99157	-0.990493	-4.06039	5e-05	0.000730448	down	9606	665	BNIP3L	-	BNIP3a|NIX	HGNC:1085|MIM:605368|Ensembl:ENSG00000104765|HPRD:07288|Vega:OTTHUMG00000099433	8	8p21	BCL2/adenovirus E1B 19kDa interacting protein 3-like	protein-coding	BNIP3L	BCL2/adenovirus E1B 19kDa interacting protein 3-like	O	BCL2/adenovirus E1B 19 kDa protein-interacting protein 3-like|BCL2/adenovirus E1B 19 kDa protein-interacting protein 3A|BCL2/adenovirus E1B 19-kd protein-interacting protein 3a|NIP3-like protein X|NIP3L|adenovirus E1B19k-binding protein B5	20130106	GO:0005515;GO:0005521;GO:0005521;GO:0005635;GO:0005739;GO:0005741;GO:0005783;GO:0006915;GO:0006917;GO:0016021;GO:0019048;GO:0031224;GO:0035694;GO:0042802;GO:0042803;GO:0043066;GO:0046982;GO:0051607;	-	K15465	-
BOLA3	chr2:74362527-74375039	skm1KD	skm1NC	OK	73.0714	106.505	0.543542	2.31791	0.0001	0.00133043	up	9606	388962	BOLA3	-	MMDS2	HGNC:24415|MIM:613183|Ensembl:ENSG00000163170|HPRD:14209|Vega:OTTHUMG00000152834	2	2p13.1	bolA homolog 3 (E. coli)	protein-coding	BOLA3	bolA homolog 3 (E. coli)	O	bolA-like protein 3	20121230	GO:0003674;GO:0005575;GO:0005576;GO:0008150;	-	-	-
BOLA3-AS1	chr2:74375107-74379516	skm1KD	skm1NC	OK	1.10297	0.444562	-1.31093	-1.59781	0.00315	0.021463	down	9606	100507171	BOLA3-AS1	-	-	HGNC:42922	2	-	BOLA3 antisense RNA 1 (head to head)	miscRNA	BOLA3-AS1	BOLA3 antisense RNA 1 (head to head)	O	-	20121230	-	-	-	-
BOP1	chr8:145486055-145515120	skm1KD	skm1NC	OK	132.423	189.79	0.519259	2.38127	5e-05	0.000730448	up	9606	23246	BOP1	-	-	HGNC:15519|MIM:610596|Ensembl:ENSG00000170727|HPRD:16558|Vega:OTTHUMG00000165111	8	8q24.3	block of proliferation 1	protein-coding	BOP1	block of proliferation 1	O	block of proliferation 1 protein|ribosome biogenesis protein BOP1	20130106	GO:0000463;GO:0005515;GO:0005654;GO:0008283;GO:0030529;GO:0042254;GO:0042254;GO:0051726;GO:0070545;	-	K14824	-
BPHL	chr6:3118925-3153432	skm1KD	skm1NC	OK	14.0922	11.1789	-0.334121	-1.3179	0.02145	0.0888864	down	9606	670	BPHL	-	BPH-RP|MCNAA|VACVASE	HGNC:1094|MIM:603156|Ensembl:ENSG00000137274|HPRD:04403|Vega:OTTHUMG00000014140	6	6p25	biphenyl hydrolase-like (serine hydrolase)	protein-coding	BPHL	biphenyl hydrolase-like (serine hydrolase)	O	biphenyl hydrolase-like protein|biphenyl hydrolase-related protein|breast epithelial mucin-associated antigen|valacyclovir hydrolase|valacyclovirase	20130106	GO:0005739;GO:0006520;GO:0009636;GO:0016787;	EC:3.1.-.-	K01175	-
BPI	chr20:36932551-36965905	skm1KD	skm1NC	OK	18.9234	8.11362	-1.22175	-4.95905	5e-05	0.000730448	down	9606	671	BPI	RP13-218F6_A.1	BPIFD1|rBPI	HGNC:1095|MIM:109195|Ensembl:ENSG00000101425|HPRD:00174|Vega:OTTHUMG00000032441	20	20q11.23	bactericidal/permeability-increasing protein	protein-coding	BPI	bactericidal/permeability-increasing protein	O	BPI fold containing family D. member 1|CAP 57|bactericidal permeability-increasing protein|recombinant BPI holoprotein. rBPI	20121230	GO:0001530;GO:0005576;GO:0005737;GO:0005887;GO:0006955;GO:0032715;GO:0032717;GO:0032720;GO:0042742;GO:0043031;GO:0051636;	-	-	-
BRAT1	chr7:2577443-2595392	skm1KD	skm1NC	OK	30.9187	39.2202	0.343117	1.59264	0.00615	0.0355082	up	9606	221927	BRAT1	-	BAAT1|C7orf27|RMFSL	HGNC:21701|MIM:614506|Ensembl:ENSG00000106009|HPRD:12914|Vega:OTTHUMG00000119091	7	7p22.3	BRCA1-associated ATM activator 1	protein-coding	BRAT1	BRCA1-associated ATM activator 1	O	BRCA1-associated protein required for ATM activation protein 1|HEAT repeat-containing protein C7orf27	20130106	GO:0005515;GO:0005634;GO:0010212;	-	-	-
BRD9	chr5:863849-892939	skm1KD	skm1NC	OK	12.3044	15.8207	0.362638	1.56565	0.00525	0.0315811	up	9606	65980	BRD9	UNQ3040/PRO9856	LAVS3040|PRO9856	HGNC:25818|Ensembl:ENSG00000028310|HPRD:12532|Vega:OTTHUMG00000159258	5	5p15.33	bromodomain containing 9	protein-coding	BRD9	bromodomain containing 9	O	bromodomain-containing protein 9|rhabdomyosarcoma antigen MU-RMS-40.8|sarcoma antigen NY-SAR-29	20130106	GO:0003676;GO:0005575;GO:0006351;GO:0006355;GO:0008150;GO:0016568;GO:0070577;	-	K11723	-
BRI3	chr7:97910978-98030427	skm1KD	skm1NC	OK	178.642	148.764	-0.264051	-1.2016	0.03785	0.1317	down	9606	25798	BRI3	-	I3	HGNC:1109|Ensembl:ENSG00000164713|HPRD:16562|Vega:OTTHUMG00000154275	7	7q21.3	brain protein I3	protein-coding	BRI3	brain protein I3	O	pRGR2	20121230	GO:0016021;	-	-	-
BRI3BP	chr12:125478193-125510349	skm1KD	skm1NC	OK	9.58256	15.9842	0.738161	2.77417	5e-05	0.000730448	up	9606	140707	BRI3BP	-	BNAS1|HCCR-1|HCCR-2|HCCRBP-1|KG19	HGNC:14251|Ensembl:ENSG00000184992|HPRD:09829|Vega:OTTHUMG00000168548	12	12q24.31	BRI3 binding protein	protein-coding	BRI3BP	BRI3 binding protein	O	BRI3-binding protein|I3-binding protein|cervical cancer 1 proto-oncogene-binding protein KG19|cervical cancer oncogene binding protein	20130106	GO:0005741;GO:0016021;	-	-	-
BRMS1	chr11:66104803-66112582	skm1KD	skm1NC	OK	77.8753	124.148	0.672822	3.14571	5e-05	0.000730448	up	9606	25855	BRMS1	-	-	HGNC:17262|MIM:606259|Ensembl:ENSG00000174744|HPRD:05879|Vega:OTTHUMG00000167081	11	11q13-q13.2	breast cancer metastasis suppressor 1	protein-coding	BRMS1	breast cancer metastasis suppressor 1	O	breast cancer metastasis-suppressor 1	20130106	GO:0005515;GO:0005634;GO:0005737;GO:0006351;GO:0006915;GO:0032088;GO:0045892;GO:0051059;GO:0090312;GO:2000210;	-	-	-
BSDC1	chr1:32830704-32860062	skm1KD	skm1NC	OK	10.4874	6.99754	-0.583732	-2.40536	5e-05	0.000730448	down	9606	55108	BSDC1	RP4-811H24.7	-	HGNC:25501|Ensembl:ENSG00000160058|HPRD:07658|Vega:OTTHUMG00000007588	1	1p35.1	BSD domain containing 1	protein-coding	BSDC1	BSD domain containing 1	O	BSD domain-containing protein 1	20130106	-	-	-	-
BST2	chr19:17513754-17516384	skm1KD	skm1NC	OK	2.63228	4.97169	0.917421	2.20225	0.00025	0.00288133	up	9606	684	BST2	-	CD317|TETHERIN	HGNC:1119|MIM:600534|Ensembl:ENSG00000130303|HPRD:02759|Vega:OTTHUMG00000165993	19	19p13.1	bone marrow stromal cell antigen 2	protein-coding	BST2	bone marrow stromal cell antigen 2	O	BST-2|HM1.24 antigen|NPC-A-7|bone marrow stromal antigen 2	20130106	GO:0002737;GO:0004871;GO:0005515;GO:0005737;GO:0005770;GO:0005794;GO:0005886;GO:0005887;GO:0006959;GO:0007165;GO:0007267;GO:0007275;GO:0008191;GO:0008283;GO:0009615;GO:0009986;GO:0016324;GO:0030308;GO:0030336;GO:0031225;GO:0032956;GO:0034341;GO:0035455;GO:0035456;GO:0042113;GO:0042803;GO:0043123;GO:0044459;GO:0045071;GO:0045087;GO:0045121;GO:0051607;GO:1901253;	-	K06731	-
BTBD10	chr11:13409555-13484838	skm1KD	skm1NC	OK	6.96461	5.61628	-0.310427	-1.15003	0.0479	0.154342	down	9606	84280	BTBD10	-	GMRP-1|GMRP1	HGNC:21445|Ensembl:ENSG00000148925|HPRD:17045|Vega:OTTHUMG00000165787	11	11p15.2	BTB (POZ) domain containing 10	protein-coding	BTBD10	BTB (POZ) domain containing 10	O	BTB (broad-complex tramtrack and bric-a-brac/pox virus and zinc finger) domain-containing protein 10|BTB/POZ domain-containing protein 10|K+ channel tetramerization protein	20130106	GO:0005634;GO:0005730;GO:0005737;	-	K10482	-
BTD	chr3:15643254-15687325	skm1KD	skm1NC	OK	4.53436	3.43046	-0.402497	-1.29964	0.02775	0.105968	down	9606	686	BTD	-	-	HGNC:1122|MIM:609019|Ensembl:ENSG00000169814|HPRD:08359|Vega:OTTHUMG00000129861	3	3p25	biotinidase	protein-coding	BTD	biotinidase	O	biotinase	20121230	GO:0004075;GO:0005615;GO:0005730;GO:0006807;GO:0007417;GO:0008544;GO:0043204;GO:0045177;GO:0047708;	EC:3.5.1.12	K01435	ko00780;ko01100;ko04977;
BTF3	chr5:72794249-72801448	skm1KD	skm1NC	OK	1130.77	896.209	-0.335403	-1.51355	0.00775	0.0425668	down	9606	689	BTF3	OK/SW-cl.8	BETA-NAC|BTF3a|BTF3b|NACB	HGNC:1125|MIM:602542|Ensembl:ENSG00000145741|HPRD:03966|Vega:OTTHUMG00000102031	5	5q13.2	basic transcription factor 3	protein-coding	BTF3	basic transcription factor 3	O	RNA polymerase B transcription factor 3|nascent-polypeptide-associated complex beta polypeptide|transcription factor BTF3	20130106	GO:0001701;GO:0005515;GO:0005634;GO:0006355;GO:0006366;	-	K01527	-
BTF3L4	chr1:52521856-52556388	skm1KD	skm1NC	OK	23.0584	17.495	-0.398353	-1.82061	0.00215	0.0159068	down	9606	91408	BTF3L4	RP4-800M22.5	-	HGNC:30547|Ensembl:ENSG00000134717|HPRD:17521|Vega:OTTHUMG00000008960	1	1p32.3	basic transcription factor 3-like 4	protein-coding	BTF3L4	basic transcription factor 3-like 4	O	transcription factor BTF3 homolog 4	20130106	-	-	K01527	-
BTG1	chr12:92378751-92539673	skm1KD	skm1NC	OK	23.2814	11.2086	-1.05457	-4.6406	5e-05	0.000730448	down	9606	694	BTG1	-	-	HGNC:1130|MIM:109580|Ensembl:ENSG00000133639|HPRD:15912|Vega:OTTHUMG00000170092	12	12q22	B-cell translocation gene 1. anti-proliferative	protein-coding	BTG1	B-cell translocation gene 1. anti-proliferative	O	B-cell translocation gene 1 protein|protein BTG1	20130106	GO:0003712;GO:0005515;GO:0005634;GO:0005634;GO:0005737;GO:0005737;GO:0006355;GO:0006479;GO:0006979;GO:0007283;GO:0008285;GO:0016477;GO:0019899;GO:0019900;GO:0030308;GO:0042981;GO:0043434;GO:0045603;GO:0045663;GO:0045663;GO:0045766;	-	K14443	ko03018;
BTN2A2	chr6:26383323-26395100	skm1KD	skm1NC	OK	4.15629	3.1978	-0.378218	-1.23891	0.0311	0.115047	down	9606	10385	BTN2A2	-	BT2.2|BTF2	HGNC:1137|MIM:613591|Ensembl:ENSG00000124508|HPRD:12545|Vega:OTTHUMG00000014452	6	6p22.1	butyrophilin. subfamily 2. member A2	protein-coding	BTN2A2	butyrophilin. subfamily 2. member A2	O	butyrophilin 2|butyrophilin subfamily 2 member A2	20130123	GO:0016021;GO:0031324;GO:0046007;GO:0050710;	-	K06712	-
BTN3A1	chr6:26402464-26415444	skm1KD	skm1NC	OK	2.89354	2.1684	-0.416208	-1.34936	0.0191	0.0819047	down	9606	11119	BTN3A1	RP1-45P21.1	BT3.1|BTF5|CD277	HGNC:1138|MIM:613593|Ensembl:ENSG00000026950|HPRD:10693|Vega:OTTHUMG00000014449	6	6p22.1	butyrophilin. subfamily 3. member A1	protein-coding	BTN3A1	butyrophilin. subfamily 3. member A1	O	butyrophilin subfamily 3 member A1|dJ45P21.3 (butyrophilin. subfamily 3. member A1)	20130123	GO:0005515;GO:0005886;GO:0016021;GO:0050663;GO:0050798;GO:0050852;GO:0072643;	-	K06712	-
BTN3A2	chr6:26365397-26378548	skm1KD	skm1NC	OK	6.74827	5.20344	-0.375051	-1.40358	0.01375	0.0643605	down	9606	11118	BTN3A2	-	BT3.2|BT3.3|BTF4	HGNC:1139|MIM:613594|Ensembl:ENSG00000186470|HPRD:12547|Vega:OTTHUMG00000014450	6	6p22.1	butyrophilin. subfamily 3. member A2	protein-coding	BTN3A2	butyrophilin. subfamily 3. member A2	O	butyrophilin protein|butyrophilin subfamily 3 member A2	20130106	GO:0002456;GO:0005886;GO:0016021;GO:0072643;	-	K06712	-
BTN3A3	chr6:26440699-26453643	skm1KD	skm1NC	OK	7.23164	5.78953	-0.320875	-1.21724	0.0354	0.125417	down	9606	10384	BTN3A3	-	BTF3	HGNC:1140|MIM:613595|Ensembl:ENSG00000111801|HPRD:12548|Vega:OTTHUMG00000014451	6	6p21.3	butyrophilin. subfamily 3. member A3	protein-coding	BTN3A3	butyrophilin. subfamily 3. member A3	O	butyrophilin 3|butyrophilin subfamily 3 member A3	20130123	GO:0002456;GO:0005886;GO:0016021;	-	K06712	-
BYSL	chr6:41888964-41900784	skm1KD	skm1NC	OK	32.9588	44.2043	0.423522	1.94411	0.00065	0.00618089	up	9606	705	BYSL	RP5-973N23.2	BYSTIN	HGNC:1157|MIM:603871|Ensembl:ENSG00000112578|HPRD:04848|Vega:OTTHUMG00000014687	6	6p21.1	bystin-like	protein-coding	BYSL	bystin-like	O	by the ribosomal protein s6 gene. drosophila. homolog-like|bystin	20130106	GO:0005515;GO:0005634;GO:0005730;GO:0005737;GO:0007155;GO:0007565;GO:0042254;GO:0043231;	-	K14797	-
C10orf125	chr10:135168657-135171529	skm1KD	skm1NC	OK	104.43	161.828	0.631932	2.79796	5e-05	0.000730448	up	-	-	-	-	-	-	-	-	-	-	-	-	-	-	-	-	-	-	-
C10orf2	chr10:102747292-102754158	skm1KD	skm1NC	OK	13.8037	10.8782	-0.343607	-1.30919	0.0248	0.0984413	down	9606	56652	C10orf2	RP11-108L7.2	ATXN8|IOSCA|MTDPS7|PEO|PEO1|PEOA3|SANDO|SCA8|TWINL	HGNC:1160|MIM:606075|Ensembl:ENSG00000107815|HPRD:05830|Vega:OTTHUMG00000018917	10	10q24	chromosome 10 open reading frame 2	protein-coding	C10orf2	chromosome 10 open reading frame 2	O	T7 gp4-like protein with intramitochondrial nucleoid localization|T7 helicase-related protein with intramitochondrial nucleoid localization|T7-like mitochondrial DNA helicase|ataxin 8|mitochondrial twinkle protein|progressive external ophthalmoplegia 1 protein|twinkle protein. mitochondrial	20130106	GO:0002020;GO:0003697;GO:0005524;GO:0006264;GO:0006264;GO:0006268;GO:0006390;GO:0008219;GO:0034214;GO:0042645;GO:0043139;GO:0051260;	-	-	-
C10orf35	chr10:71390002-71393355	skm1KD	skm1NC	OK	13.9746	18.4663	0.402084	1.5548	0.00625	0.0360166	up	9606	219738	C10orf35	RP11-343J3.9	-	HGNC:23519|Ensembl:ENSG00000171224|HPRD:12573|Vega:OTTHUMG00000018383	10	10q22.1	chromosome 10 open reading frame 35	protein-coding	C10orf35	chromosome 10 open reading frame 35	O	uncharacterized protein C10orf35	20130106	GO:0016021;	-	-	-
C10orf54	chr10:73156690-73575704	skm1KD	skm1NC	OK	17.7475	24.9902	0.493743	2.16356	0.0001	0.00133043	up	9606	64115	C10orf54	RP11-472K8.3	B7-H5|B7H5|GI24|PP2135|SISP1	HGNC:30085|Ensembl:ENSG00000107738|HPRD:15160|Vega:OTTHUMG00000018426	10	10q22.1	chromosome 10 open reading frame 54	protein-coding	C10orf54	chromosome 10 open reading frame 54	O	platelet receptor Gi24|stress induced secreted protein 1	20130106	GO:0016021;	-	-	-
C11orf20	chr11:64067862-64072239	skm1KD	skm1NC	OK	2.39332	3.5147	0.554385	1.16925	0.0422	0.141178	up	-	-	-	-	-	-	-	-	-	-	-	-	-	-	-	-	-	-	-
C11orf24	chr11:68028802-68039469	skm1KD	skm1NC	OK	16.2616	20.6947	0.347793	1.53886	0.00735	0.0408533	up	9606	53838	C11orf24	FP2568	DM4E3	HGNC:1174|MIM:610880|Ensembl:ENSG00000171067|HPRD:10704|Vega:OTTHUMG00000167478	11	11q13	chromosome 11 open reading frame 24	protein-coding	C11orf24	chromosome 11 open reading frame 24	O	uncharacterized protein C11orf24	20121230	GO:0016021;	-	-	-
C11orf31	chr11:57479994-57586652	skm1KD	skm1NC	OK	129.653	195.928	0.59567	2.09185	0.0006	0.0057968	up	9606	280636	C11orf31	-	C17orf10|SELH	HGNC:18251|MIM:607914|Ensembl:ENSG00000211450|HPRD:07447|Vega:OTTHUMG00000167202	11	11q12.1	chromosome 11 open reading frame 31	protein-coding	C11orf31	chromosome 11 open reading frame 31	O	selenoprotein H	20121230	GO:0008430;GO:0045454;	-	-	-
C11orf35	chr11:537521-560779	skm1KD	skm1NC	OK	3.60738	1.92005	-0.909804	-2.05856	0.00125	0.0104894	down	9606	256329	C11orf35	-	-	HGNC:28561|Ensembl:ENSG00000185522|HPRD:14600|Vega:OTTHUMG00000132005	11	11p15.5	chromosome 11 open reading frame 35	protein-coding	C11orf35	chromosome 11 open reading frame 35	O	uncharacterized protein C11orf35	20121230	-	-	-	-
C11orf45	chr11:128761312-128787951	skm1KD	skm1NC	OK	2.79718	1.73853	-0.686102	-2.18144	0.0003	0.00333343	down	9606	219833	C11orf45	-	-	HGNC:28584|Ensembl:ENSG00000174370|HPRD:11344|Vega:OTTHUMG00000165796	11	11q24.3	chromosome 11 open reading frame 45	protein-coding	C11orf45	chromosome 11 open reading frame 45	O	putative uncharacterized protein C11orf45	20130106	GO:0005576;	-	-	-
C11orf46	chr11:30344648-30359165	skm1KD	skm1NC	OK	7.5362	9.88432	0.391305	1.36485	0.019	0.0816209	up	-	-	-	-	-	-	-	-	-	-	-	-	-	-	-	-	-	-	-
C11orf48	chr11:62430288-62441162	skm1KD	skm1NC	OK	72.2609	128.313	0.828381	2.92904	5e-05	0.000730448	up	9606	79081	C11orf48	-	-	HGNC:28351|Ensembl:ENSG00000162194|HPRD:14499|Vega:OTTHUMG00000167588	11	11q12.3	chromosome 11 open reading frame 48	protein-coding	C11orf48	chromosome 11 open reading frame 48	O	uncharacterized protein C11orf48	20130106	-	-	-	-
C11orf51	chr11:71709957-71823822	skm1KD	skm1NC	OK	75.3502	126.168	0.743658	1.71885	0.00405	0.0260647	up	-	-	-	-	-	-	-	-	-	-	-	-	-	-	-	-	-	-	-
C11orf54	chr11:93474792-93496247	skm1KD	skm1NC	OK	7.224	4.98144	-0.536236	-1.83412	0.00145	0.0117905	down	9606	28970	C11orf54	LP4947	PTD012	HGNC:30204|Ensembl:ENSG00000182919|HPRD:17923|Vega:OTTHUMG00000167452	11	11q21	chromosome 11 open reading frame 54	protein-coding	C11orf54	chromosome 11 open reading frame 54	O	LP4947|ester hydrolase C11orf54	20130106	GO:0005515;GO:0005634;GO:0016787;GO:0046872;	-	-	-
C11orf63	chr11:122753472-122830430	skm1KD	skm1NC	OK	1.63705	1.07641	-0.604873	-1.37111	0.01825	0.079331	down	9606	79864	C11orf63	-	-	HGNC:26288|Ensembl:ENSG00000109944|HPRD:08035|Vega:OTTHUMG00000166027	11	11q24.1	chromosome 11 open reading frame 63	protein-coding	C11orf63	chromosome 11 open reading frame 63	O	uncharacterized protein C11orf63	20130106	-	-	-	-
C11orf67	chr11:77532207-77583398	skm1KD	skm1NC	OK	51.806	68.8544	0.410431	1.63743	0.0048	0.0295217	up	-	-	-	-	-	-	-	-	-	-	-	-	-	-	-	-	-	-	-
C11orf68	chr11:65684282-65686531	skm1KD	skm1NC	OK	20.804	25.226	0.278055	1.21291	0.0365	0.128298	up	9606	83638	C11orf68	-	BLES03|P5326	HGNC:28801|Ensembl:ENSG00000175573|HPRD:12553|Vega:OTTHUMG00000157153	11	11q13.1	chromosome 11 open reading frame 68	protein-coding	C11orf68	chromosome 11 open reading frame 68	O	UPF0696 protein C11orf68|basophilic leukemia expressed protein BLES03|basophilic leukemia-expressed protein Bles03|protein p5326	20130106	-	-	-	-
C11orf71	chr11:114262169-114271139	skm1KD	skm1NC	OK	11.093	14.9563	0.4311	1.27988	0.02825	0.107435	up	9606	54494	C11orf71	-	-	HGNC:25937|Ensembl:ENSG00000180425|HPRD:07874|Vega:OTTHUMG00000168247	11	11q23.2	chromosome 11 open reading frame 71	protein-coding	C11orf71	chromosome 11 open reading frame 71	O	uncharacterized protein C11orf71	20130106	-	-	-	-
C11orf74	chr11:36613492-36680817	skm1KD	skm1NC	OK	34.1423	26.5966	-0.36032	-1.41274	0.01495	0.0685938	down	9606	119710	C11orf74	-	-	HGNC:25142|Ensembl:ENSG00000166352|HPRD:14019|Vega:OTTHUMG00000166397	11	11p12	chromosome 11 open reading frame 74	protein-coding	C11orf74	chromosome 11 open reading frame 74	O	HEPIS|uncharacterized protein C11orf74	20121230	-	-	-	-
C11orf83	chr11:62430288-62441162	skm1KD	skm1NC	OK	29.6271	73.7895	1.3165	3.4943	5e-05	0.000730448	up	9606	790955	C11orf83	UNQ655/PRO1286	CCDS41658.1|UNQ655	HGNC:34399|Ensembl:ENSG00000204922	11	11q12.3	chromosome 11 open reading frame 83	protein-coding	C11orf83	chromosome 11 open reading frame 83	O	UPF0723 protein C11orf83|VEGA:LOC790955	20130106	GO:0005576;	-	-	-
C11orf9	chr11:61520120-61555989	skm1KD	skm1NC	OK	3.75843	2.98998	-0.329992	-1.33764	0.0189	0.0813941	down	-	-	-	-	-	-	-	-	-	-	-	-	-	-	-	-	-	-	-
C12orf23	chr12:107349543-107367813	skm1KD	skm1NC	OK	3.53087	2.70763	-0.382994	-1.16395	0.0413	0.139287	down	9606	90488	C12orf23	-	-	HGNC:28281|Ensembl:ENSG00000151135|HPRD:14462|Vega:OTTHUMG00000170014	12	12q23.3	chromosome 12 open reading frame 23	protein-coding	C12orf23	chromosome 12 open reading frame 23	O	UPF0444 transmembrane protein C12orf23	20130106	GO:0016021;	-	-	-
C12orf35	chr12:32112352-32146043	skm1KD	skm1NC	OK	1.97482	1.46756	-0.4283	-1.46188	0.0128	0.0611229	down	-	-	-	-	-	-	-	-	-	-	-	-	-	-	-	-	-	-	-
C12orf44	chr12:52463757-52471279	skm1KD	skm1NC	OK	40.1654	57.2362	0.510974	2.30121	5e-05	0.000730448	up	9606	60673	C12orf44	PP894	ATG101	HGNC:25679|Ensembl:ENSG00000123395|HPRD:08566|Vega:OTTHUMG00000169611	12	12q13.13	chromosome 12 open reading frame 44	protein-coding	C12orf44	chromosome 12 open reading frame 44	O	Atg13-interacting protein|autophagy-related protein 101	20130106	GO:0000045;GO:0000407;GO:0005515;GO:0032403;GO:0042802;	-	-	-
C12orf45	chr12:105380097-105388505	skm1KD	skm1NC	OK	22.0966	28.122	0.347876	1.28138	0.0269	0.103773	up	9606	121053	C12orf45	-	-	HGNC:28628|Ensembl:ENSG00000151131|HPRD:17556|Vega:OTTHUMG00000169822	12	12q23.3	chromosome 12 open reading frame 45	protein-coding	C12orf45	chromosome 12 open reading frame 45	O	uncharacterized protein C12orf45	20130106	-	-	-	-
C12orf57	chr12:7053202-7055165	skm1KD	skm1NC	OK	93.9469	165.113	0.813533	3.61114	5e-05	0.000730448	up	9606	113246	C12orf57	-	C10|GRCC10	HGNC:29521|Ensembl:ENSG00000111678|HPRD:13609|Vega:OTTHUMG00000169017	12	12p13.31	chromosome 12 open reading frame 57	protein-coding	C12orf57	chromosome 12 open reading frame 57	O	likely ortholog of mouse gene rich cluster. C10|protein C10	20130106	-	-	-	-
C12orf73	chr12:104343980-104350993	skm1KD	skm1NC	OK	5.66896	7.32015	0.368789	1.16236	0.0409	0.13844	up	9606	728568	C12orf73	-	-	HGNC:34450|Ensembl:ENSG00000204954|Vega:OTTHUMG00000170119	12	12q23.3	chromosome 12 open reading frame 73	protein-coding	C12orf73	chromosome 12 open reading frame 73	O	uncharacterized protein C12orf73	20121230	GO:0005576;	-	-	-
C12orf76	chr12:110478982-110505500	skm1KD	skm1NC	OK	4.19147	2.04492	-1.03541	-2.89102	5e-05	0.000730448	down	9606	400073	C12orf76	-	-	HGNC:33790|Ensembl:ENSG00000174456|HPRD:13443|Vega:OTTHUMG00000169315	12	12q24.11	chromosome 12 open reading frame 76	protein-coding	C12orf76	chromosome 12 open reading frame 76	O	uncharacterized protein C12orf76	20121230	-	-	-	-
C14orf101	chr14:57046510-57116232	skm1KD	skm1NC	OK	3.49627	2.71762	-0.363472	-1.24886	0.02905	0.109546	down	9606	54916	C14orf101	-	-	HGNC:20185|Ensembl:ENSG00000070269|HPRD:12624|Vega:OTTHUMG00000152337	14	14q22.3	chromosome 14 open reading frame 101	protein-coding	C14orf101	chromosome 14 open reading frame 101	O	UPF0679 protein C14orf101	20121230	GO:0016021;	-	-	-
C14orf132	chr14:96505660-96560226	skm1KD	skm1NC	OK	2.23054	1.53325	-0.540798	-2.03844	0.00055	0.00542226	down	9606	56967	C14orf132	-	C14orf88	HGNC:20346|HPRD:16603	14	14q32.2	chromosome 14 open reading frame 132	protein-coding	C14orf132	chromosome 14 open reading frame 132	O	putative uncharacterized protein C14orf132|uncharacterized protein C14orf132	20121230	GO:0016021;	-	-	-
C14orf135	chr14:60558628-60601532	skm1KD	skm1NC	OK	4.65187	3.42058	-0.44357	-1.53043	0.0091	0.0476191	down	-	-	-	-	-	-	-	-	-	-	-	-	-	-	-	-	-	-	-
C14orf169	chr14:73945188-74025651	skm1KD	skm1NC	OK	12.6233	16.9621	0.426226	1.67017	0.0036	0.0238819	up	9606	79697	C14orf169	-	MAPJD|NO66	HGNC:20968|MIM:611919|HPRD:12641	14	14q24.3	chromosome 14 open reading frame 169	protein-coding	C14orf169	chromosome 14 open reading frame 169	O	MYC-associated protein with JmjC domain|hsNO66|lysine-specific demethylase NO66|nucleolar protein 66	20130106	GO:0005506;GO:0005634;GO:0005654;GO:0005730;GO:0006351;GO:0016702;GO:0016706;GO:0032453;GO:0034720;GO:0045668;GO:0045892;GO:0051864;GO:0070544;	-	-	-
C14orf2	chr14:104378624-104387903	skm1KD	skm1NC	OK	459.694	716.118	0.639524	2.96404	5e-05	0.000730448	up	9606	9556	C14orf2	PRO1574	MP68|PLPM	HGNC:1188|MIM:604573|Ensembl:ENSG00000156411|HPRD:05199|Vega:OTTHUMG00000171601	14	14q32.33	chromosome 14 open reading frame 2	protein-coding	C14orf2	chromosome 14 open reading frame 2	O	6.8 kDa mitochondrial proteolipid	20130106	GO:0003674;GO:0005575;GO:0005753;GO:0008150;GO:0016021;	-	-	-
C14orf21	chr14:24769097-24774374	skm1KD	skm1NC	OK	1.1424	2.00883	0.814282	1.91888	0.0012	0.0101332	up	-	-	-	-	-	-	-	-	-	-	-	-	-	-	-	-	-	-	-
C14orf28	chr14:45366506-45376460	skm1KD	skm1NC	OK	1.97146	1.18588	-0.733309	-1.69046	0.00425	0.0270347	down	9606	122525	C14orf28	-	DRIP-1|DRIP1|c14_5270	HGNC:19834|Ensembl:ENSG00000179476|HPRD:18544|Vega:OTTHUMG00000170722	14	14q21.2	chromosome 14 open reading frame 28	protein-coding	C14orf28	chromosome 14 open reading frame 28	O	dopamine receptor interacting protein 1|dopamine receptor-interacting protein 1|uncharacterized protein C14orf28	20121230	-	-	-	-
C14orf49	chr14:95883830-95942173	skm1KD	skm1NC	OK	0.346559	0.653652	0.915421	1.88424	0.00275	0.0193044	up	-	-	-	-	-	-	-	-	-	-	-	-	-	-	-	-	-	-	-
C14orf80	chr14:105956191-105965585	skm1KD	skm1NC	OK	28.1148	48.3013	0.780733	3.49523	5e-05	0.000730448	up	9606	283643	C14orf80	-	-	HGNC:20127|Ensembl:ENSG00000185347|HPRD:12658|Vega:OTTHUMG00000170426	14	14q32.33	chromosome 14 open reading frame 80	protein-coding	C14orf80	chromosome 14 open reading frame 80	O	uncharacterized protein C14orf80	20130106	-	-	-	-
C15orf42	chr15:90118817-90198682	skm1KD	skm1NC	OK	4.3151	5.17501	0.262166	1.12151	0.0485	0.15561	up	-	-	-	-	-	-	-	-	-	-	-	-	-	-	-	-	-	-	-
C15orf44	chr15:65871095-65903627	skm1KD	skm1NC	OK	19.9336	15.1397	-0.396871	-1.68805	0.0028	0.0195191	down	-	-	-	-	-	-	-	-	-	-	-	-	-	-	-	-	-	-	-
C15orf52	chr15:40623652-40633168	skm1KD	skm1NC	OK	1.24267	0.838284	-0.567932	-1.73612	0.00365	0.0241472	down	9606	388115	C15orf52	-	-	HGNC:33488|Ensembl:ENSG00000188549|HPRD:16964|Vega:OTTHUMG00000129981	15	15q15.1	chromosome 15 open reading frame 52	protein-coding	C15orf52	chromosome 15 open reading frame 52	O	uncharacterized protein C15orf52	20121230	-	-	-	-
C16orf13	chr16:684428-686347	skm1KD	skm1NC	OK	229.914	504.062	1.13251	5.06761	5e-05	0.000730448	up	9606	84326	C16orf13	JFP2	-	HGNC:14141|Ensembl:ENSG00000130731|HPRD:17482|Vega:OTTHUMG00000047855	16	16p13.3	chromosome 16 open reading frame 13	protein-coding	C16orf13	chromosome 16 open reading frame 13	O	UPF0585 protein C16orf13	20130106	-	-	-	-
C16orf42	chr16:1383605-1401873	skm1KD	skm1NC	OK	122.32	173.674	0.505716	2.34777	0.0001	0.00133043	up	-	-	-	-	-	-	-	-	-	-	-	-	-	-	-	-	-	-	-
C16orf48	chr16:67696849-67700628	skm1KD	skm1NC	OK	54.7673	68.8135	0.329378	1.53225	0.00935	0.0485484	up	-	-	-	-	-	-	-	-	-	-	-	-	-	-	-	-	-	-	-
C16orf52	chr16:22019455-22095972	skm1KD	skm1NC	OK	1.39668	0.822112	-0.764594	-1.81934	0.00185	0.014192	down	9606	730094	C16orf52	-	-	HGNC:27087|Ensembl:ENSG00000185716|Vega:OTTHUMG00000131587	16	16p12.2	chromosome 16 open reading frame 52	protein-coding	C16orf52	chromosome 16 open reading frame 52	O	uncharacterized protein C16orf52	20121230	-	-	-	-
C16orf55	chr16:89724209-89737675	skm1KD	skm1NC	OK	5.28375	6.57188	0.314742	1.17827	0.03985	0.136185	up	9606	124045	C16orf55	-	-	HGNC:26463|Ensembl:ENSG00000167523|HPRD:08105|Vega:OTTHUMG00000138048	16	16q24.3	chromosome 16 open reading frame 55	protein-coding	C16orf55	chromosome 16 open reading frame 55	O	uncharacterized protein C16orf55	20121230	-	-	-	-
C16orf58	chr16:31494438-31519706	skm1KD	skm1NC	OK	19.9568	14.1942	-0.491585	-2.19894	5e-05	0.000730448	down	9606	64755	C16orf58	-	-	HGNC:25848|Ensembl:ENSG00000140688|HPRD:07839|Vega:OTTHUMG00000132466	16	16p11.2	chromosome 16 open reading frame 58	protein-coding	C16orf58	chromosome 16 open reading frame 58	O	UPF0420 protein C16orf58	20130106	GO:0016021;	-	-	-
C16orf59	chr16:2510114-2514964	skm1KD	skm1NC	OK	14.0027	18.7054	0.41775	1.77407	0.00205	0.0153078	up	9606	80178	C16orf59	-	-	HGNC:25849|Ensembl:ENSG00000162062|HPRD:07840|Vega:OTTHUMG00000128859	16	16p13.3	chromosome 16 open reading frame 59	protein-coding	C16orf59	chromosome 16 open reading frame 59	O	uncharacterized protein C16orf59	20130106	-	-	-	-
C16orf62	chr16:19566736-19712485	skm1KD	skm1NC	OK	5.76933	4.50288	-0.357556	-1.39984	0.01395	0.0650946	down	9606	57020	C16orf62	101F10.2	-	HGNC:24641|Ensembl:ENSG00000103544|HPRD:14455|Vega:OTTHUMG00000167925	16	16p12.3	chromosome 16 open reading frame 62	protein-coding	C16orf62	chromosome 16 open reading frame 62	O	UPF0505 protein C16orf62|esophageal cancer associated protein|esophageal cancer-associated protein	20130106	GO:0016021;	-	-	-
C16orf70	chr16:67143914-67184902	skm1KD	skm1NC	OK	5.16812	3.28275	-0.654735	-1.54066	0.0104	0.0527741	down	9606	80262	C16orf70	-	C16orf6|LIN10|lin-10	HGNC:29564|Ensembl:ENSG00000125149|HPRD:17460|Vega:OTTHUMG00000137510	16	16q22.1	chromosome 16 open reading frame 70	protein-coding	C16orf70	chromosome 16 open reading frame 70	O	UPF0183 protein C16orf70|lin-10 homolog	20130106	GO:0005515;GO:0005802;GO:0030425;GO:0030672;GO:0035254;GO:0043001;	-	-	-
C16orf79	chr16:2255177-2261069	skm1KD	skm1NC	OK	4.25957	10.3048	1.27453	1.31912	0.0267	0.103332	up	-	-	-	-	-	-	-	-	-	-	-	-	-	-	-	-	-	-	-
C16orf86	chr16:67700716-67702661	skm1KD	skm1NC	OK	8.97157	6.91954	-0.374685	-1.34436	0.0217	0.0896453	down	9606	388284	C16orf86	-	-	HGNC:33755|Ensembl:ENSG00000159761|HPRD:18380|Vega:OTTHUMG00000150527	16	16q22.1	chromosome 16 open reading frame 86	protein-coding	C16orf86	chromosome 16 open reading frame 86	O	uncharacterized protein C16orf86	20121230	-	-	-	-
C17orf100	chr17:6555058-6556617	skm1KD	skm1NC	OK	0.819794	0.389201	-1.07475	-1.63348	0.00655	0.0374414	down	9606	388327	C17orf100	hCG_1985469	-	HGNC:34494|Ensembl:ENSG00000212734|Vega:OTTHUMG00000132435	17	17p13.1	chromosome 17 open reading frame 100	protein-coding	C17orf100	chromosome 17 open reading frame 100	O	hCG1985469|uncharacterized protein C17orf100	20121230	-	-	-	-
C17orf108	chr17:26205339-26220409	skm1KD	skm1NC	OK	4.15563	1.9875	-1.06411	-2.78283	5e-05	0.000730448	down	-	-	-	-	-	-	-	-	-	-	-	-	-	-	-	-	-	-	-
C17orf28	chr17:72946838-72968900	skm1KD	skm1NC	OK	1.56913	0.631578	-1.31293	-3.41465	5e-05	0.000730448	down	-	-	-	-	-	-	-	-	-	-	-	-	-	-	-	-	-	-	-
C17orf59	chr17:8091650-8093564	skm1KD	skm1NC	OK	13.8616	18.5834	0.422919	1.81795	0.00185	0.014192	up	9606	54785	C17orf59	-	PRO2472	HGNC:25939|Ensembl:ENSG00000196544|HPRD:13368|Vega:OTTHUMG00000153930	17	17p13.1	chromosome 17 open reading frame 59	protein-coding	C17orf59	chromosome 17 open reading frame 59	O	uncharacterized protein C17orf59	20121230	-	-	-	-
C17orf61	chr17:7284292-7307450	skm1KD	skm1NC	OK	316.068	428.076	0.437633	1.8657	0.00105	0.00910226	up	-	-	-	-	-	-	-	-	-	-	-	-	-	-	-	-	-	-	-
C17orf62	chr17:80347085-80408707	skm1KD	skm1NC	OK	44.1118	59.3451	0.427964	1.62829	0.0046	0.0286568	up	9606	79415	C17orf62	-	-	HGNC:28672|Ensembl:ENSG00000178927|HPRD:14630|Vega:OTTHUMG00000178770	17	17q25.3	chromosome 17 open reading frame 62	protein-coding	C17orf62	chromosome 17 open reading frame 62	O	uncharacterized protein C17orf62	20130106	GO:0005515;GO:0016021;	-	-	-
C17orf64	chr17:58499864-58508787	skm1KD	skm1NC	OK	1.273	0.718345	-0.825486	-1.35054	0.02365	0.0951599	down	9606	124773	C17orf64	-	-	HGNC:26990|Ensembl:ENSG00000141371|HPRD:14029|Vega:OTTHUMG00000157171	17	17q23.2	chromosome 17 open reading frame 64	protein-coding	C17orf64	chromosome 17 open reading frame 64	O	uncharacterized protein C17orf64	20121230	-	-	-	-
C17orf65	chr17:42248073-42264082	skm1KD	skm1NC	OK	10.5373	7.17466	-0.554518	-2.09683	0.0003	0.00333343	down	-	-	-	-	-	-	-	-	-	-	-	-	-	-	-	-	-	-	-
C17orf74	chr17:7328934-7330886	skm1KD	skm1NC	OK	0.263531	0.641204	1.28281	1.88239	0.0048	0.0295217	up	9606	201243	C17orf74	-	-	HGNC:27315|Ensembl:ENSG00000184560|HPRD:14128|Vega:OTTHUMG00000178190	17	17p13.1	chromosome 17 open reading frame 74	protein-coding	C17orf74	chromosome 17 open reading frame 74	O	uncharacterized protein C17orf74	20121230	GO:0016021;	-	-	-
C17orf79	chr17:30178883-30186326	skm1KD	skm1NC	OK	79.7142	101.549	0.34927	1.58842	0.006	0.0348925	up	-	-	-	-	-	-	-	-	-	-	-	-	-	-	-	-	-	-	-
C17orf89	chr17:79213110-79215098	skm1KD	skm1NC	OK	223.499	520.988	1.22098	5.64245	5e-05	0.000730448	up	9606	284184	C17orf89	-	-	HGNC:33551|Ensembl:ENSG00000224877|Vega:OTTHUMG00000177867	17	17q25.3	chromosome 17 open reading frame 89	protein-coding	C17orf89	chromosome 17 open reading frame 89	O	uncharacterized protein C17orf89	20121230	GO:0005739;	-	-	-
C17orf90	chr17:79632065-79633618	skm1KD	skm1NC	OK	92.5662	129.768	0.487376	2.21536	0.0003	0.00333343	up	-	-	-	-	-	-	-	-	-	-	-	-	-	-	-	-	-	-	-
C17orf96	chr17:36827958-36831187	skm1KD	skm1NC	OK	35.3875	44.7068	0.337256	1.58236	0.00655	0.0374414	up	9606	100170841	C17orf96	-	-	HGNC:34493|Ensembl:ENSG00000179294|Vega:OTTHUMG00000132343	17	17q12	chromosome 17 open reading frame 96	protein-coding	C17orf96	chromosome 17 open reading frame 96	O	Uncharacterized protein ENSP00000317905|uncharacterized protein C17orf96	20121230	-	-	-	-
C19orf10	chr19:4657556-4670415	skm1KD	skm1NC	OK	166.083	234.008	0.494648	2.30509	5e-05	0.000730448	up	9606	56005	C19orf10	-	EUROIMAGE1875335|IL25|IL27|IL27w|R33729_1|SF20	HGNC:16948|MIM:606746|Ensembl:ENSG00000074842|HPRD:08415	19	19p13.3	chromosome 19 open reading frame 10	protein-coding	C19orf10	chromosome 19 open reading frame 10	O	UPF0556 protein C19orf10|interleukin 25|interleukin 27 working designation|interleukin-25|stromal cell-derived growth factor SF20	20130106	GO:0005576;GO:0005788;GO:0005793;GO:0006987;GO:0030968;	-	-	-
C19orf24	chr19:1275519-1279243	skm1KD	skm1NC	OK	153.305	294.263	0.940705	4.38055	5e-05	0.000730448	up	9606	55009	C19orf24	-	-	HGNC:26073|Ensembl:ENSG00000228300|HPRD:12702|Vega:OTTHUMG00000153928	19	19p13.3	chromosome 19 open reading frame 24	protein-coding	C19orf24	chromosome 19 open reading frame 24	O	uncharacterized membrane protein C19orf24	20121230	GO:0005737;GO:0016021;GO:0044421;	-	-	-
C19orf25	chr19:1450147-1479228	skm1KD	skm1NC	OK	25.0064	38.2298	0.6124	2.74146	5e-05	0.000730448	up	9606	148223	C19orf25	-	-	HGNC:26711|Ensembl:ENSG00000119559|HPRD:12703|Vega:OTTHUMG00000180092	19	19p13.3	chromosome 19 open reading frame 25	protein-coding	C19orf25	chromosome 19 open reading frame 25	O	UPF0449 protein C19orf25	20130106	GO:0005515;	-	-	-
C19orf38	chr19:10959105-10980360	skm1KD	skm1NC	OK	27.0798	21.1162	-0.35887	-1.49028	0.00985	0.0505357	down	9606	255809	C19orf38	-	HIDE1	HGNC:34073|Ensembl:ENSG00000214212|Vega:OTTHUMG00000180697	19	19p13.2	chromosome 19 open reading frame 38	protein-coding	C19orf38	chromosome 19 open reading frame 38	O	Highly expressed in immature dendritic cell transcript 1|protein HIDE1	20121230	GO:0016021;	-	-	-
C19orf42	chr19:16756958-16770968	skm1KD	skm1NC	OK	67.1545	93.2203	0.47316	2.17587	0.00015	0.0018894	up	-	-	-	-	-	-	-	-	-	-	-	-	-	-	-	-	-	-	-
C19orf43	chr19:12841453-12845529	skm1KD	skm1NC	OK	636.001	920.178	0.532884	2.47137	5e-05	0.000730448	up	9606	79002	C19orf43	-	fSAP18	HGNC:28424|Ensembl:ENSG00000123144|HPRD:14528|Vega:OTTHUMG00000180347	19	19p13.2	chromosome 19 open reading frame 43	protein-coding	C19orf43	chromosome 19 open reading frame 43	O	My029 protein|uncharacterized protein C19orf43	20130106	-	-	-	-
C19orf48	chr19:51300960-51307974	skm1KD	skm1NC	OK	153.744	222.729	0.534764	2.4727	5e-05	0.000730448	up	9606	84798	C19orf48	-	-	HGNC:29667|Ensembl:ENSG00000167747|HPRD:14437	19	19q13.33	chromosome 19 open reading frame 48	protein-coding	C19orf48	chromosome 19 open reading frame 48	O	multidrug resistance-related protein|uncharacterized protein C19orf48	20121230	-	-	-	-
C19orf51	chr19:55670028-55678090	skm1KD	skm1NC	OK	9.35496	11.4623	0.293097	1.19506	0.03775	0.13139	up	-	-	-	-	-	-	-	-	-	-	-	-	-	-	-	-	-	-	-
C19orf52	chr19:11039423-11040916	skm1KD	skm1NC	OK	16.7089	20.7882	0.315145	1.27204	0.0279	0.106373	up	9606	90580	C19orf52	-	-	HGNC:25152|Ensembl:ENSG00000142444|HPRD:14275|Vega:OTTHUMG00000180700	19	19p13.2	chromosome 19 open reading frame 52	protein-coding	C19orf52	chromosome 19 open reading frame 52	O	uncharacterized protein C19orf52	20130106	-	-	-	-
C19orf53	chr19:13885256-13889586	skm1KD	skm1NC	OK	158.423	228.988	0.531489	2.47648	5e-05	0.000730448	up	9606	28974	C19orf53	HSPC023	LYDG10	HGNC:24991|Ensembl:ENSG00000104979|HPRD:13687|Vega:OTTHUMG00000180914	19	19p13.2	chromosome 19 open reading frame 53	protein-coding	C19orf53	chromosome 19 open reading frame 53	O	leydig cell tumor 10 kDa protein homolog	20130106	-	-	-	-
C19orf54	chr19:41223007-41255828	skm1KD	skm1NC	OK	17.4398	13.9687	-0.320189	-1.19857	0.038	0.13207	down	9606	284325	C19orf54	-	-	HGNC:24758|Ensembl:ENSG00000188493|HPRD:13449|Vega:OTTHUMG00000150174	19	19q13.2	chromosome 19 open reading frame 54	protein-coding	C19orf54	chromosome 19 open reading frame 54	O	UPF0692 protein C19orf54	20130106	-	-	-	-
C19orf55	chr19:36249043-36260077	skm1KD	skm1NC	OK	1.83003	2.57513	0.492777	1.44699	0.01195	0.05831	up	9606	148137	C19orf55	-	-	HGNC:25204|Ensembl:ENSG00000167595|HPRD:14079|Vega:OTTHUMG00000168103	19	19q13.12	chromosome 19 open reading frame 55	protein-coding	C19orf55	chromosome 19 open reading frame 55	O	uncharacterized protein C19orf55	20130106	-	-	-	-
C19orf59	chr19:7741942-7744719	skm1KD	skm1NC	OK	4.41477	9.0194	1.03069	3.39219	5e-05	0.000730448	up	9606	199675	C19orf59	-	MCEMP1	HGNC:27291|MIM:609565|Ensembl:ENSG00000183019|HPRD:14119	19	19p13.2	chromosome 19 open reading frame 59	protein-coding	C19orf59	chromosome 19 open reading frame 59	O	mast cell-expressed membrane protein 1	20121230	GO:0016021;	-	-	-
C19orf6	chr19:1000436-1021141	skm1KD	skm1NC	OK	61.9785	76.4144	0.302077	1.41729	0.0144	0.0666787	up	9606	91304	C19orf6	-	ASBABP1|MBRL|MEMBRALIN|R32184_3	HGNC:17039|MIM:611011|Ensembl:ENSG00000182087|HPRD:12710|Vega:OTTHUMG00000181905	19	19p13.3	chromosome 19 open reading frame 6	protein-coding	C19orf6	chromosome 19 open reading frame 6	O	aspecific BCL2 ARE-binding protein 1|membralin	20130106	GO:0005737;GO:0016021;	-	-	-
C19orf60	chr19:18699494-18703147	skm1KD	skm1NC	OK	123.064	207.663	0.75483	3.63956	5e-05	0.000730448	up	9606	55049	C19orf60	-	-	HGNC:26098|Ensembl:ENSG00000006015|HPRD:07948	19	19p13.11	chromosome 19 open reading frame 60	protein-coding	C19orf60	chromosome 19 open reading frame 60	O	uncharacterized protein C19orf60	20130106	GO:0005515;	-	-	-
C19orf70	chr19:5678432-5680911	skm1KD	skm1NC	OK	168.915	311.16	0.881358	4.08168	5e-05	0.000730448	up	9606	125988	C19orf70	-	P117|QIL1	HGNC:33702|Ensembl:ENSG00000174917|HPRD:15198|Vega:OTTHUMG00000180503	19	19p13.3	chromosome 19 open reading frame 70	protein-coding	C19orf70	chromosome 19 open reading frame 70	O	protein QIL1	20130106	GO:0005739;	-	-	-
C19orf76	chr19:50191941-50194247	skm1KD	skm1NC	OK	2.81539	4.97207	0.820513	2.60584	5e-05	0.000730448	up	-	-	-	-	-	-	-	-	-	-	-	-	-	-	-	-	-	-	-
C19orf79	chr19:7694670-7698570	skm1KD	skm1NC	OK	677.09	1193.95	0.818324	3.74777	5e-05	0.000730448	up	-	-	-	-	-	-	-	-	-	-	-	-	-	-	-	-	-	-	-
C19orf81	chr19:51152701-51162567	skm1KD	skm1NC	OK	8.11819	16.497	1.02297	3.29819	5e-05	0.000730448	up	9606	342918	C19orf81	-	-	HGNC:40041|Ensembl:ENSG00000235034|Vega:OTTHUMG00000154593	19	19q13.33	chromosome 19 open reading frame 81	protein-coding	C19orf81	chromosome 19 open reading frame 81	O	putative uncharacterized protein C19orf81	20121230	-	-	-	-
C1QTNF6	chr22:37576205-37584330	skm1KD	skm1NC	OK	3.85816	2.94351	-0.390377	-1.14723	0.0479	0.154342	down	9606	114904	C1QTNF6	UNQ581/PRO1151	CTFP6|CTRP6|ZACRP6	HGNC:14343|MIM:614910|Ensembl:ENSG00000133466|HPRD:12718|Vega:OTTHUMG00000150538	22	22q13.1	C1q and tumor necrosis factor related protein 6	protein-coding	C1QTNF6	C1q and tumor necrosis factor related protein 6	O	complement C1q tumor necrosis factor-related protein 6|complement-c1q tumor necrosis factor-related protein 6	20121230	GO:0005581;GO:0005615;GO:0042802;GO:0070208;	-	-	-
C1RL	chr12:7247145-7274447	skm1KD	skm1NC	OK	6.82279	4.30234	-0.665239	-2.41022	5e-05	0.000730448	down	9606	51279	C1RL	-	C1RL1|C1RLP|C1r-LP|CLSPa	HGNC:21265|MIM:608974|Ensembl:ENSG00000139178|HPRD:07093|Vega:OTTHUMG00000168144	12	12p13.31	complement component 1. r subcomponent-like	protein-coding	C1RL	complement component 1. r subcomponent-like	O	C1r-like protein|C1r-like serine protease analog protein|complement C1r subcomponent-like protein|complement C1r-like proteinase	20130106	GO:0004252;GO:0005615;GO:0006508;GO:0006958;GO:0045087;	-	-	-
C1orf106	chr1:200860626-200884864	skm1KD	skm1NC	OK	5.76466	7.15835	0.312392	1.31395	0.02	0.0847104	up	9606	55765	C1orf106	-	-	HGNC:25599|Ensembl:ENSG00000163362|HPRD:07712|Vega:OTTHUMG00000035789	1	1q32.1	chromosome 1 open reading frame 106	protein-coding	C1orf106	chromosome 1 open reading frame 106	O	uncharacterized protein C1orf106	20121230	-	-	-	-
C1orf109	chr1:38147241-38156192	skm1KD	skm1NC	OK	5.93755	4.64388	-0.354536	-1.19329	0.03825	0.132519	down	9606	54955	C1orf109	-	-	HGNC:26039|MIM:614799|Ensembl:ENSG00000116922|HPRD:07918|Vega:OTTHUMG00000004323	1	1p34.3	chromosome 1 open reading frame 109	protein-coding	C1orf109	chromosome 1 open reading frame 109	O	uncharacterized protein C1orf109	20130106	-	-	-	-
C1orf115	chr1:220863627-220872499	skm1KD	skm1NC	OK	3.51376	1.7185	-1.03186	-3.28629	5e-05	0.000730448	down	9606	79762	C1orf115	-	RP11-322F10.4	HGNC:25873|Ensembl:ENSG00000162817|HPRD:08596|Vega:OTTHUMG00000037361	1	1q41	chromosome 1 open reading frame 115	protein-coding	C1orf115	chromosome 1 open reading frame 115	O	uncharacterized protein C1orf115	20130106	GO:0016021;	-	-	-
C1orf122	chr1:38268613-38275126	skm1KD	skm1NC	OK	77.8505	127.185	0.70815	3.02168	5e-05	0.000730448	up	9606	127687	C1orf122	RP11-109P14.5	ALAESM	HGNC:24789|Ensembl:ENSG00000197982|HPRD:13508|Vega:OTTHUMG00000004319	1	1p34.3	chromosome 1 open reading frame 122	protein-coding	C1orf122	chromosome 1 open reading frame 122	O	uncharacterized protein C1orf122	20121230	-	-	-	-
C1orf159	chr1:1017197-1051736	skm1KD	skm1NC	OK	15.4154	24.0794	0.643428	2.85622	5e-05	0.000730448	up	9606	54991	C1orf159	RP11-465B22.4	-	HGNC:26062|Ensembl:ENSG00000131591|HPRD:07930|Vega:OTTHUMG00000000745	1	1p36.33	chromosome 1 open reading frame 159	protein-coding	C1orf159	chromosome 1 open reading frame 159	O	uncharacterized protein C1orf159	20121230	GO:0016021;	-	-	-
C1orf201	chr1:24645811-24741587	skm1KD	skm1NC	OK	3.11482	1.84085	-0.758775	-2.2844	0.00015	0.0018894	down	-	-	-	-	-	-	-	-	-	-	-	-	-	-	-	-	-	-	-
C1orf212	chr1:35315962-35325417	skm1KD	skm1NC	OK	10.9257	13.1891	0.271628	1.23204	0.03145	0.115845	up	-	-	-	-	-	-	-	-	-	-	-	-	-	-	-	-	-	-	-
C1orf228	chr1:45140393-45191263	skm1KD	skm1NC	OK	26.2932	47.6628	0.858175	3.81885	5e-05	0.000730448	up	9606	339541	C1orf228	-	NCRNA00082|p40	HGNC:34345|Ensembl:ENSG00000198520|HPRD:17525|Vega:OTTHUMG00000007834	1	1p34.1	chromosome 1 open reading frame 228	protein-coding	C1orf228	chromosome 1 open reading frame 228	O	uncharacterized protein C1orf228	20121230	-	-	-	-
C1orf35	chr1:228288427-228291022	skm1KD	skm1NC	OK	30.3528	42.0873	0.471555	2.0974	0.0001	0.00133043	up	9606	79169	C1orf35	-	MMTAG2|hMMTAG2	HGNC:19032|Ensembl:ENSG00000143793|HPRD:08512|HPRD:10090|Vega:OTTHUMG00000037793	1	1q42.13	chromosome 1 open reading frame 35	protein-coding	C1orf35	chromosome 1 open reading frame 35	O	multiple myeloma transforming 2|multiple myeloma tumor-associated protein 2	20130106	-	-	-	-
C1orf38	chr1:28199054-28213193	skm1KD	skm1NC	OK	21.2576	28.7557	0.43587	1.35108	0.019	0.0816209	up	-	-	-	-	-	-	-	-	-	-	-	-	-	-	-	-	-	-	-
C1orf86	chr1:1981908-2139172	skm1KD	skm1NC	OK	171.344	275.493	0.68512	3.01434	5e-05	0.000730448	up	9606	199990	C1orf86	RP11-181G12.3	FAAP20|FP7162	HGNC:26428|Ensembl:ENSG00000162585|HPRD:08707|Vega:OTTHUMG00000001404	1	1p36.33	chromosome 1 open reading frame 86	protein-coding	C1orf86	chromosome 1 open reading frame 86	O	Fanconi anemia-associated protein of 20 kDa	20130106	GO:0005515;GO:0006974;GO:0019985;GO:0031593;GO:0036297;GO:0043130;GO:0043240;GO:0044427;GO:0046872;GO:0070530;	-	-	-
C2	chr6_ssto_hap7:3228025-3246159	skm1KD	skm1NC	OK	4.0211	1.78297	-1.17331	-2.3121	0.00025	0.00288133	down	9606	717	C2	DADB-122G4.1	CO2	HGNC:1248|MIM:613927|Ensembl:ENSG00000166278|HPRD:08939|Vega:OTTHUMG00000031190	6	6p21.3	complement component 2	protein-coding	C2	complement component 2	O	C3/C5 convertase|complement C2|complement component C2	20130106	GO:0004252;GO:0005576;GO:0005615;GO:0006508;GO:0006956;GO:0006958;GO:0030449;GO:0045087;	EC:3.4.21.43	K01332	ko04610;ko05133;ko05150;ko05322;
C20orf112	chr20:31030861-31172875	skm1KD	skm1NC	OK	1.49202	0.974941	-0.613881	-1.99794	0.0006	0.0057968	down	9606	140688	C20orf112	RP5-1184F4.6	C20orf113|dJ1184F4.2|dJ1184F4.4	HGNC:16106|Ensembl:ENSG00000197183|HPRD:10728|Vega:OTTHUMG00000032219	20	20q11.21	chromosome 20 open reading frame 112	protein-coding	C20orf112	chromosome 20 open reading frame 112	O	uncharacterized protein C20orf112	20121230	-	-	-	-
C20orf197	chr20:58630979-58648008	skm1KD	skm1NC	OK	3.65789	1.89704	-0.947261	-2.6075	5e-05	0.000730448	down	9606	284756	C20orf197	UNQ3000	RP5-1017F8.1	HGNC:26601|Ensembl:ENSG00000176659|HPRD:08749|Vega:OTTHUMG00000032880	20	20q13.33	chromosome 20 open reading frame 197	protein-coding	C20orf197	chromosome 20 open reading frame 197	O	uncharacterized protein C20orf197	20121230	-	-	-	-
C20orf20	chr20:61427804-61431945	skm1KD	skm1NC	OK	80.2147	100.348	0.323071	1.50871	0.00875	0.0463301	up	-	-	-	-	-	-	-	-	-	-	-	-	-	-	-	-	-	-	-
C20orf201	chr20:62711470-62731996	skm1KD	skm1NC	OK	10.0598	23.2813	1.21057	1.77212	0.0083	0.0447325	up	9606	198437	C20orf201	-	-	HGNC:33718|Ensembl:ENSG00000171695|HPRD:17317|Vega:OTTHUMG00000033021	20	20q13.33	chromosome 20 open reading frame 201	protein-coding	C20orf201	chromosome 20 open reading frame 201	O	bA299N6.3|uncharacterized protein C20orf201	20121230	-	-	-	-
C20orf24	chr20:35201875-35274619	skm1KD	skm1NC	OK	244.737	347.339	0.505114	2.00866	0.0007	0.00657346	up	9606	55969	C20orf24	PNAS-11	RIP5	HGNC:15870|Ensembl:ENSG00000101084|HPRD:12761|Vega:OTTHUMG00000032384	20	20q11.23	chromosome 20 open reading frame 24	protein-coding	C20orf24	chromosome 20 open reading frame 24	O	rab5-interacting protein|uncharacterized protein C20orf24	20130106	GO:0003674;GO:0005575;GO:0008150;	-	-	-
C20orf27	chr20:3734157-3748452	skm1KD	skm1NC	OK	200.247	287.67	0.52263	2.40939	5e-05	0.000730448	up	9606	54976	C20orf27	RP5-1009E24.6	-	HGNC:15873|Ensembl:ENSG00000101220|HPRD:16648|Vega:OTTHUMG00000031753	20	20p13	chromosome 20 open reading frame 27	protein-coding	C20orf27	chromosome 20 open reading frame 27	O	UPF0687 protein C20orf27	20130106	GO:0003674;GO:0005575;GO:0008150;	-	-	-
C20orf30	chr20:5080483-5093733	skm1KD	skm1NC	OK	69.9912	84.6477	0.274296	1.2584	0.02725	0.104722	up	-	-	-	-	-	-	-	-	-	-	-	-	-	-	-	-	-	-	-
C20orf96	chr20:251503-271419	skm1KD	skm1NC	OK	12.1474	9.43196	-0.365022	-1.45308	0.01235	0.0596826	down	9606	140680	C20orf96	RP5-1103G7.6	dJ1103G7.2	HGNC:16227|Ensembl:ENSG00000196476|HPRD:12790|Vega:OTTHUMG00000031626	20	20p13	chromosome 20 open reading frame 96	protein-coding	C20orf96	chromosome 20 open reading frame 96	O	uncharacterized protein C20orf96	20130106	-	-	-	-
C21orf119	chr21:33765441-33766266	skm1KD	skm1NC	OK	29.0047	19.7774	-0.552433	-2.1452	0.0003	0.00333343	down	9606	84996	C21orf119	PRED84	-	HGNC:23128|HPRD:12792	21	21q22.11	chromosome 21 open reading frame 119	miscRNA	C21orf119	chromosome 21 open reading frame 119	O	-	20121230	-	-	-	-
C21orf2	chr21:45748826-45759285	skm1KD	skm1NC	OK	15.6448	22.9684	0.553969	2.43204	0.00015	0.0018894	up	9606	755	C21orf2	-	YF5/A2	HGNC:1260|MIM:603191|Ensembl:ENSG00000160226|Vega:OTTHUMG00000086909	21	21q22.3	chromosome 21 open reading frame 2	protein-coding	C21orf2	chromosome 21 open reading frame 2	O	nuclear encoded mitochondrial protein C21orf2	20130123	GO:0003674;GO:0005737;GO:0005886;GO:0007010;GO:0008150;GO:0008360;GO:0030030;	-	-	-
C21orf56	chr21:47581061-47604373	skm1KD	skm1NC	OK	73.327	110.003	0.585133	2.73252	5e-05	0.000730448	up	-	-	-	-	-	-	-	-	-	-	-	-	-	-	-	-	-	-	-
C22orf13	chr22:24936405-24951275	skm1KD	skm1NC	OK	20.5674	25.1921	0.292618	1.35625	0.0202	0.0852285	up	-	-	-	-	-	-	-	-	-	-	-	-	-	-	-	-	-	-	-
C22orf25	chr22:20008630-20053447	skm1KD	skm1NC	OK	16.2833	19.4814	0.258705	1.148	0.0446	0.146446	up	-	-	-	-	-	-	-	-	-	-	-	-	-	-	-	-	-	-	-
C22orf34	chr22:50013289-50051190	skm1KD	skm1NC	OK	0.552479	0.825188	0.578803	1.18269	0.0421	0.140999	up	9606	348645	C22orf34	RP1-29C18.7	-	HGNC:28010|HPRD:14180	22	22q13.33	chromosome 22 open reading frame 34	miscRNA	C22orf34	chromosome 22 open reading frame 34	O	-	20121230	-	-	-	-
C22orf46	chr22:42086546-42094140	skm1KD	skm1NC	OK	8.8406	7.04391	-0.327769	-1.4696	0.0096	0.0495056	down	9606	79640	C22orf46	CTA-216E10.6	-	HGNC:26294|Ensembl:ENSG00000184208|HPRD:08037|Vega:OTTHUMG00000151188	22	22q13.2	chromosome 22 open reading frame 46	protein-coding	C22orf46	chromosome 22 open reading frame 46	O	CTA-216E10.6|putative uncharacterized protein C22orf46|uncharacterized protein C22orf46	20130106	GO:0005576;	-	-	-
C2CD2L	chr11:118978092-118987827	skm1KD	skm1NC	OK	6.11501	7.42479	0.279997	1.1721	0.0435	0.143891	up	9606	9854	C2CD2L	DLNB23	TMEM24	HGNC:29000|Ensembl:ENSG00000172375|HPRD:15533|Vega:OTTHUMG00000166167	11	11q23.3	C2CD2-like	protein-coding	C2CD2L	C2CD2-like	O	C2 domain-containing protein 2-like|transmembrane protein 24	20130106	GO:0003674;GO:0005575;GO:0008150;GO:0016021;	-	-	-
C2orf42	chr2:70377016-70418151	skm1KD	skm1NC	OK	3.25537	2.3692	-0.458424	-1.42425	0.0133	0.0626918	down	9606	54980	C2orf42	-	-	HGNC:26056|Ensembl:ENSG00000115998|HPRD:07927|Vega:OTTHUMG00000129642	2	2p13.3	chromosome 2 open reading frame 42	protein-coding	C2orf42	chromosome 2 open reading frame 42	O	uncharacterized protein C2orf42	20121230	-	-	-	-
C2orf81	chr2:74641302-74644844	skm1KD	skm1NC	OK	8.44195	6.70169	-0.33305	-1.29145	0.0267	0.103332	down	9606	388963	C2orf81	-	hCG40743	HGNC:34350|Ensembl:ENSG00000159239|Vega:OTTHUMG00000164184	2	2p13.1	chromosome 2 open reading frame 81	protein-coding	C2orf81	chromosome 2 open reading frame 81	O	Uncharacterized protein ENSP00000290390|uncharacterized protein C2orf81	20121230	-	-	-	-
C2orf82	chr2:233734993-233741107	skm1KD	skm1NC	OK	1.53519	5.89884	1.94201	3.13833	5e-05	0.000730448	up	9606	389084	C2orf82	UNQ830/PRO1757	UNQ830	HGNC:33763|Ensembl:ENSG00000182600|HPRD:15620|Vega:OTTHUMG00000133273	2	2q37.1	chromosome 2 open reading frame 82	protein-coding	C2orf82	chromosome 2 open reading frame 82	O	ASCL830|uncharacterized protein C2orf82	20121230	GO:0016021;	-	-	-
C3orf19	chr3:14693252-14714166	skm1KD	skm1NC	OK	7.34106	5.97449	-0.297173	-1.18616	0.0382	0.132422	down	-	-	-	-	-	-	-	-	-	-	-	-	-	-	-	-	-	-	-
C3orf23	chr3:44379610-44450940	skm1KD	skm1NC	OK	5.8213	7.43575	0.353137	1.17519	0.0415	0.139649	up	-	-	-	-	-	-	-	-	-	-	-	-	-	-	-	-	-	-	-
C3orf72	chr3:138666075-138672830	skm1KD	skm1NC	OK	0.591314	0.364749	-0.697022	-1.35672	0.0214	0.0887097	down	9606	401089	C3orf72	-	-	HGNC:34428|Ensembl:ENSG00000206262|Vega:OTTHUMG00000159886	3	3q22.3	chromosome 3 open reading frame 72	protein-coding	C3orf72	chromosome 3 open reading frame 72	O	FLJ43329 protein|uncharacterized protein C3orf72	20121230	-	-	-	-
C3orf78	chr3:52570620-52574586	skm1KD	skm1NC	OK	90.8382	140.045	0.624523	2.70205	5e-05	0.000730448	up	-	-	-	-	-	-	-	-	-	-	-	-	-	-	-	-	-	-	-
C4orf27	chr4:170650618-170679093	skm1KD	skm1NC	OK	36.5007	27.5151	-0.4077	-1.69544	0.0027	0.019042	down	9606	54969	C4orf27	-	-	HGNC:26051|Ensembl:ENSG00000056050|HPRD:07924|Vega:OTTHUMG00000160960	4	4q33	chromosome 4 open reading frame 27	protein-coding	C4orf27	chromosome 4 open reading frame 27	O	UPF0609 protein C4orf27	20130106	GO:0005634;	-	-	-
C4orf3	chr4:120217573-120225600	skm1KD	skm1NC	OK	19.2263	36.7946	0.936408	4.16625	5e-05	0.000730448	up	9606	401152	C4orf3	-	-	HGNC:19225|Ensembl:ENSG00000164096|HPRD:14223|Vega:OTTHUMG00000161333	4	4q26	chromosome 4 open reading frame 3	protein-coding	C4orf3	chromosome 4 open reading frame 3	O	HCV F-transactivated protein 1|hepatitis C virus F protein-transactivated protein 1|uncharacterized protein C4orf3	20121230	GO:0016021;	-	-	-
C4orf34	chr4:39552545-39640481	skm1KD	skm1NC	OK	5.11816	2.30393	-1.15153	-2.90299	5e-05	0.000730448	down	-	-	-	-	-	-	-	-	-	-	-	-	-	-	-	-	-	-	-
C4orf48	chr4:2043719-2045697	skm1KD	skm1NC	OK	893.33	1960.46	1.13393	5.33367	5e-05	0.000730448	up	9606	401115	C4orf48	Chr4_55	CHR4_55	HGNC:34437|MIM:614690|Ensembl:ENSG00000243449|Vega:OTTHUMG00000154503	4	4p16.3	chromosome 4 open reading frame 48	protein-coding	C4orf48	chromosome 4 open reading frame 48	O	neuropeptide-like protein C4orf48	20121230	GO:0005576;	-	-	-
C5AR1	chr19:47813103-47825327	skm1KD	skm1NC	OK	1.78306	0.711688	-1.32504	-2.86936	5e-05	0.000730448	down	9606	728	C5AR1	-	C5A|C5AR|C5R1|CD88	HGNC:1338|MIM:113995|Ensembl:ENSG00000197405|HPRD:00224	19	19q13.3-q13.4	complement component 5a receptor 1	protein-coding	C5AR1	complement component 5a receptor 1	O	C5a anaphylatoxin chemotactic receptor|C5a anaphylatoxin receptor|C5a ligand|C5a-R|complement component 5 receptor 1	20130122	GO:0000187;GO:0004944;GO:0005886;GO:0005887;GO:0006935;GO:0006955;GO:0006968;GO:0007165;GO:0007202;GO:0007204;GO:0007606;GO:0030593;GO:0032494;GO:0050830;	-	K04010	ko04080;ko04610;ko05150;
C5orf22	chr5:31532372-31555165	skm1KD	skm1NC	OK	5.08564	3.81924	-0.413144	-1.4814	0.00955	0.049311	down	9606	55322	C5orf22	-	-	HGNC:25639|Ensembl:ENSG00000082213|HPRD:07740|Vega:OTTHUMG00000131067	5	5p13.3	chromosome 5 open reading frame 22	protein-coding	C5orf22	chromosome 5 open reading frame 22	O	UPF0489 protein C5orf22	20130106	-	-	-	-
C5orf39	chr5:43039181-43040447	skm1KD	skm1NC	OK	8.68347	6.3173	-0.458965	-1.37007	0.01895	0.0814931	down	-	-	-	-	-	-	-	-	-	-	-	-	-	-	-	-	-	-	-
C5orf41	chr5:172483354-172566291	skm1KD	skm1NC	OK	0.883744	0.570035	-0.632577	-1.46347	0.0142	0.0660823	down	-	-	-	-	-	-	-	-	-	-	-	-	-	-	-	-	-	-	-
C5orf54	chr5:159820154-159827060	skm1KD	skm1NC	OK	2.25757	1.62637	-0.473117	-1.21955	0.0361	0.127188	down	9606	63920	C5orf54	-	Buster3	HGNC:30804|Ensembl:ENSG00000221886|HPRD:17430|Vega:OTTHUMG00000163554	5	5q33.3	chromosome 5 open reading frame 54	protein-coding	C5orf54	chromosome 5 open reading frame 54	O	transposon-derived Buster3 transposase-like protein	20130106	GO:0005739;	-	-	-
C5orf55	chr5:441642-443258	skm1KD	skm1NC	OK	10.1684	8.17932	-0.314042	-1.15894	0.0413	0.139287	down	9606	116349	C5orf55	-	-	HGNC:25175|Ensembl:ENSG00000221990|Vega:OTTHUMG00000162235	5	5p15.33	chromosome 5 open reading frame 55	protein-coding	C5orf55	chromosome 5 open reading frame 55	O	uncharacterized protein C5orf55	20130106	GO:0005576;	-	-	-
C5orf62	chr5:150157507-150176298	skm1KD	skm1NC	OK	25.9327	21.0939	-0.297944	-1.3344	0.02075	0.0869109	down	-	-	-	-	-	-	-	-	-	-	-	-	-	-	-	-	-	-	-
C6orf1	chr6:34214156-34216904	skm1KD	skm1NC	OK	27.3263	21.587	-0.340126	-1.37333	0.0186	0.0804755	down	9606	221491	C6orf1	-	LBH	HGNC:1340|MIM:611419|Ensembl:ENSG00000186577|HPRD:12834|Vega:OTTHUMG00000159754	6	6p21.31	chromosome 6 open reading frame 1	protein-coding	C6orf1	chromosome 6 open reading frame 1	O	uncharacterized protein C6orf1	20121230	GO:0005576;	-	-	-
C6orf108	chr6:43193366-43197211	skm1KD	skm1NC	OK	308.888	395.069	0.355019	1.6688	0.00415	0.0265384	up	-	-	-	-	-	-	-	-	-	-	-	-	-	-	-	-	-	-	-
C6orf162	chr6:87992696-88052043	skm1KD	skm1NC	OK	4.58832	3.485	-0.39681	-1.14618	0.0484	0.155413	down	-	-	-	-	-	-	-	-	-	-	-	-	-	-	-	-	-	-	-
C6orf48	chr6_qbl_hap6:3096351-3101196	skm1KD	skm1NC	OK	252.099	171.048	-0.559586	-2.58973	5e-05	0.000730448	down	9606	50854	C6orf48	DAAP-21F2.5	D6S57|G8	HGNC:19078|MIM:605447|Ensembl:ENSG00000204387|HPRD:12015|Vega:OTTHUMG00000031175	6	6p21.3	chromosome 6 open reading frame 48	protein-coding	C6orf48	chromosome 6 open reading frame 48	O	protein G8	20121230	-	-	-	-
C6orf72	chr6:149887527-149912067	skm1KD	skm1NC	OK	6.96238	4.3014	-0.694772	-1.82469	0.0026	0.0185208	down	-	-	-	-	-	-	-	-	-	-	-	-	-	-	-	-	-	-	-
C7orf25	chr7:42948871-42951689	skm1KD	skm1NC	OK	3.87711	6.28605	0.697172	2.23603	0.0001	0.00133043	up	9606	79020	C7orf25	-	-	HGNC:21703|Ensembl:ENSG00000136197|HPRD:09861|Vega:OTTHUMG00000128869	7	7p14.1	chromosome 7 open reading frame 25	protein-coding	C7orf25	chromosome 7 open reading frame 25	O	UPF0415 protein C7orf25	20130106	-	-	-	-
C7orf31	chr7:25174315-25219817	skm1KD	skm1NC	OK	3.11284	2.07975	-0.581822	-1.87128	0.00135	0.011135	down	9606	136895	C7orf31	-	-	HGNC:21722|Ensembl:ENSG00000153790|HPRD:12919|Vega:OTTHUMG00000128497	7	7p15.3	chromosome 7 open reading frame 31	protein-coding	C7orf31	chromosome 7 open reading frame 31	O	uncharacterized protein C7orf31	20130106	-	-	-	-
C7orf41	chr7:30174551-30202381	skm1KD	skm1NC	OK	8.87927	6.1584	-0.527885	-2.26529	0.0002	0.00237073	down	9606	222166	C7orf41	-	Ells1	HGNC:25457|Ensembl:ENSG00000180354|HPRD:07635|Vega:OTTHUMG00000128559	7	7p14.3	chromosome 7 open reading frame 41	protein-coding	C7orf41	chromosome 7 open reading frame 41	O	UPF0452 protein C7orf41|protein Ells1	20130106	-	-	-	-
C7orf50	chr7:1036622-1177893	skm1KD	skm1NC	OK	101.312	154.423	0.608084	2.84159	5e-05	0.000730448	up	9606	84310	C7orf50	FP15621	YCR016W	HGNC:22421|Ensembl:ENSG00000146540|HPRD:14413|Vega:OTTHUMG00000151477	7	7p22.3	chromosome 7 open reading frame 50	protein-coding	C7orf50	chromosome 7 open reading frame 50	O	uncharacterized protein C7orf50	20130106	-	-	-	-
C7orf59	chr7:99746529-99751833	skm1KD	skm1NC	OK	393.796	918.767	1.22225	5.55742	5e-05	0.000730448	up	-	-	-	-	-	-	-	-	-	-	-	-	-	-	-	-	-	-	-
C7orf73	chr7:135347220-135361160	skm1KD	skm1NC	OK	32.4829	26.4999	-0.293693	-1.29453	0.02605	0.102126	down	9606	647087	C7orf73	-	PL-5283	HGNC:41909|Ensembl:ENSG00000243317|Vega:OTTHUMG00000155495	7	7q33	chromosome 7 open reading frame 73	protein-coding	C7orf73	chromosome 7 open reading frame 73	O	uncharacterized protein C7orf73	20121230	GO:0005576;	-	-	-
C8ORFK29	chr8:145576885-145578574	skm1KD	skm1NC	OK	0.821962	1.51026	0.877655	1.28014	0.02525	0.0998662	up	-	-	-	-	-	-	-	-	-	-	-	-	-	-	-	-	-	-	-
C8orf33	chr8:146277823-146281416	skm1KD	skm1NC	OK	43.242	53.9072	0.318045	1.47326	0.01055	0.0533111	up	9606	65265	C8orf33	-	-	HGNC:26104|Ensembl:ENSG00000182307|HPRD:07951|Vega:OTTHUMG00000165256	8	8q24.3	chromosome 8 open reading frame 33	protein-coding	C8orf33	chromosome 8 open reading frame 33	O	UPF0488 protein C8orf33	20130106	-	-	-	-
C8orf40	chr8:42273992-42408140	skm1KD	skm1NC	OK	41.6816	31.4465	-0.406509	-1.32151	0.0228	0.0927918	down	9606	114926	C8orf40	-	-	HGNC:25166|Ensembl:ENSG00000176209|HPRD:14005|Vega:OTTHUMG00000157060	8	8p11.21	chromosome 8 open reading frame 40	protein-coding	C8orf40	chromosome 8 open reading frame 40	O	UPF0697 protein C8orf40	20121230	GO:0005634;GO:0005730;GO:0005737;GO:0016021;	-	-	-
C8orf51	chr8:144448792-144450805	skm1KD	skm1NC	OK	2.84635	1.9339	-0.557601	-1.5214	0.0085	0.045546	down	-	-	-	-	-	-	-	-	-	-	-	-	-	-	-	-	-	-	-
C8orf58	chr8:22457113-22461662	skm1KD	skm1NC	OK	4.83607	3.77603	-0.356967	-1.22075	0.03445	0.123136	down	9606	541565	C8orf58	-	-	HGNC:32233|Ensembl:ENSG00000241852|HPRD:18675|Vega:OTTHUMG00000154160	8	8p21	chromosome 8 open reading frame 58	protein-coding	C8orf58	chromosome 8 open reading frame 58	O	uncharacterized protein C8orf58	20121230	GO:0005634;	-	-	-
C8orf73	chr8:144648362-144654928	skm1KD	skm1NC	OK	1.72444	3.67659	1.09224	3.56483	5e-05	0.000730448	up	-	-	-	-	-	-	-	-	-	-	-	-	-	-	-	-	-	-	-
C8orf83	chr8:93895757-93978372	skm1KD	skm1NC	OK	5.28305	2.56865	-1.04036	-3.28963	5e-05	0.000730448	down	-	-	-	-	-	-	-	-	-	-	-	-	-	-	-	-	-	-	-
C9orf114	chr9:131580778-131592100	skm1KD	skm1NC	OK	18.1054	27.3716	0.596259	2.30689	5e-05	0.000730448	up	9606	51490	C9orf114	RP11-545E17.7	CENP-32|HSPC109	HGNC:26933|Ensembl:ENSG00000198917|HPRD:12935|Vega:OTTHUMG00000020762	9	9q34.11	chromosome 9 open reading frame 114	protein-coding	C9orf114	chromosome 9 open reading frame 114	O	centromere protein 32|uncharacterized protein C9orf114	20130106	GO:0003674;GO:0005575;GO:0008150;	-	K09142	-
C9orf116	chr9:138387025-138391761	skm1KD	skm1NC	OK	11.4717	15.5484	0.438695	1.46131	0.01135	0.0560854	up	9606	138162	C9orf116	RP11-426A6.4	PIERCE1|RbEST47	HGNC:28435|MIM:614502|Ensembl:ENSG00000160345|HPRD:12937|Vega:OTTHUMG00000020902	9	9q34.3	chromosome 9 open reading frame 116	protein-coding	C9orf116	chromosome 9 open reading frame 116	O	UPF0691 protein C9orf116|p53-induced expression 1 in Rb&#8722;/&#8722; cells|p53-induced expression in RB-null cells protein 1|pierce 1	20121230	-	-	-	-
C9orf142	chr9:139886869-139888428	skm1KD	skm1NC	OK	108.828	190.017	0.804076	3.70544	5e-05	0.000730448	up	9606	286257	C9orf142	-	-	HGNC:27849|Ensembl:ENSG00000148362|HPRD:14163|Vega:OTTHUMG00000020971	9	9q34.3	chromosome 9 open reading frame 142	protein-coding	C9orf142	chromosome 9 open reading frame 142	O	uncharacterized protein C9orf142	20130106	-	-	-	-
C9orf16	chr9:130922538-130926207	skm1KD	skm1NC	OK	257.736	336.302	0.383862	1.77654	0.00165	0.0130134	up	9606	79095	C9orf16	EST00098	-	HGNC:17823|Ensembl:ENSG00000171159|HPRD:12946|Vega:OTTHUMG00000020731	9	9q34.1	chromosome 9 open reading frame 16	protein-coding	C9orf16	chromosome 9 open reading frame 16	O	UPF0184 protein C9orf16	20130106	GO:0003674;GO:0005575;GO:0008150;	-	-	-
C9orf80	chr9:115448790-115480387	skm1KD	skm1NC	OK	4.86624	6.62886	0.445954	1.32189	0.0235	0.0947143	up	-	-	-	-	-	-	-	-	-	-	-	-	-	-	-	-	-	-	-
C9orf82	chr9:26840682-26892826	skm1KD	skm1NC	OK	7.86055	10.5754	0.428007	1.65302	0.0039	0.0254385	up	-	-	-	-	-	-	-	-	-	-	-	-	-	-	-	-	-	-	-
C9orf86	chr9:139690789-139735639	skm1KD	skm1NC	OK	90.5281	123.771	0.451231	2.07433	0.0002	0.00237073	up	-	-	-	-	-	-	-	-	-	-	-	-	-	-	-	-	-	-	-
C9orf89	chr9:95858449-95875565	skm1KD	skm1NC	OK	18.7997	24.4272	0.377781	1.47519	0.0107	0.0538436	up	9606	84270	C9orf89	-	BinCARD|bA370F5.1	HGNC:28148|Ensembl:ENSG00000165233|HPRD:12985|Vega:OTTHUMG00000020243	9	9q22.31	chromosome 9 open reading frame 89	protein-coding	C9orf89	chromosome 9 open reading frame 89	O	Bcl10-interacting protein with CARD|bcl10-interacting CARD protein	20130106	GO:0005634;GO:0005829;GO:0043124;GO:0050700;	-	-	-
C9orf9	chr9:135754289-135765418	skm1KD	skm1NC	OK	2.59901	1.34993	-0.945079	-1.73297	0.0057	0.0336013	down	9606	11092	C9orf9	-	-	HGNC:1367|Ensembl:ENSG00000165698|HPRD:12986|Vega:OTTHUMG00000020847	9	9q34	chromosome 9 open reading frame 9	protein-coding	C9orf9	chromosome 9 open reading frame 9	O	Rsb66 homolog|uncharacterized protein C9orf9	20130106	-	-	-	-
C9orf91	chr9:117373705-117408703	skm1KD	skm1NC	OK	3.05176	2.32527	-0.392244	-1.38004	0.0209	0.0874481	down	9606	203197	C9orf91	-	RP11-402G3.2	HGNC:24513|Ensembl:ENSG00000157693|HPRD:12988|Vega:OTTHUMG00000020541	9	9q32	chromosome 9 open reading frame 91	protein-coding	C9orf91	chromosome 9 open reading frame 91	O	transmembrane protein C9orf91	20130106	GO:0016021;	-	-	-
C9orf95	chr9:77676115-77703133	skm1KD	skm1NC	OK	3.96468	2.43534	-0.703078	-1.70045	0.00415	0.0265384	down	-	-	-	-	-	-	-	-	-	-	-	-	-	-	-	-	-	-	-
CA11	chr19:49141271-49185502	skm1KD	skm1NC	OK	5.62621	4.39489	-0.356338	-1.15122	0.0435	0.143891	down	9606	770	CA11	UNQ211/PRO237	CARPX1	HGNC:1370|MIM:604644|Ensembl:ENSG00000063180|HPRD:05225	19	19q13.3	carbonic anhydrase XI	protein-coding	CA11	carbonic anhydrase XI	O	CA-RP II|CA-XI|CARP XI|CARP-2|carbonic anhydrase-related protein 11|carbonic anhydrase-related protein 2|carbonic anhydrase-related protein XI	20130106	GO:0004089;GO:0005576;GO:0016323;	-	-	-
CACNB3	chr12:49208214-49222726	skm1KD	skm1NC	OK	4.70591	3.72639	-0.336694	-1.23868	0.03075	0.114348	down	9606	784	CACNB3	-	CAB3|CACNLB3	HGNC:1403|MIM:601958|Ensembl:ENSG00000167535|HPRD:11879|Vega:OTTHUMG00000170398	12	12q13	calcium channel. voltage-dependent. beta 3 subunit	protein-coding	CACNB3	calcium channel. voltage-dependent. beta 3 subunit	O	voltage-dependent L-type calcium channel subunit beta-3	20130106	GO:0005245;GO:0005829;GO:0005891;GO:0006810;GO:0006816;GO:0007268;GO:0007411;GO:0016020;GO:0016324;GO:0050852;GO:0051899;	-	K04864	ko04010;ko04260;ko05410;ko05412;ko05414;
CALB2	chr16:71392615-71424342	skm1KD	skm1NC	OK	0.66091	0.36231	-0.867231	-1.24952	0.0241	0.096456	down	9606	794	CALB2	-	CAB29|CAL2|CR	HGNC:1435|MIM:114051|Ensembl:ENSG00000172137|HPRD:00230|Vega:OTTHUMG00000137589	16	16q22.2	calbindin 2	protein-coding	CALB2	calbindin 2	O	29 kDa calbindin|calbindin 2. (29kD. calretinin)|calbindin D29K|calretinin	20130106	GO:0005509;GO:0005737;GO:0005921;	-	-	-
CALCOCO1	chr12:54104901-54121307	skm1KD	skm1NC	OK	4.46023	2.4718	-0.851554	-3.03458	5e-05	0.000730448	down	9606	57658	CALCOCO1	PP13275	Cocoa|calphoglin	HGNC:29306|Ensembl:ENSG00000012822|HPRD:13868|Vega:OTTHUMG00000170095	12	12q13.13	calcium binding and coiled-coil domain 1	protein-coding	CALCOCO1	calcium binding and coiled-coil domain 1	O	calcium-binding and coiled-coil domain-containing protein 1|coiled-coil coactivator protein|coiled-coil leucine zipper coactivator 1|inorganic pyrophosphatase activator|sarcoma antigen NY-SAR-3	20130106	GO:0000790;GO:0003682;GO:0003712;GO:0003713;GO:0003713;GO:0005515;GO:0005634;GO:0005737;GO:0006351;GO:0007165;GO:0008013;GO:0008022;GO:0016055;GO:0030374;GO:0030518;GO:0043231;GO:0043565;GO:0044212;GO:0045893;GO:0045944;GO:0070016;	-	-	-
CALCOCO2	chr17:46908371-46942229	skm1KD	skm1NC	OK	25.6465	15.4504	-0.731121	-3.28784	5e-05	0.000730448	down	9606	10241	CALCOCO2	-	NDP52	HGNC:29912|MIM:604587|Ensembl:ENSG00000136436|HPRD:06846|Vega:OTTHUMG00000160505	17	17q21.32	calcium binding and coiled-coil domain 2	protein-coding	CALCOCO2	calcium binding and coiled-coil domain 2	O	antigen nuclear dot 52 kDa protein|calcium-binding and coiled-coil domain-containing protein 2|nuclear domain 10 protein 52|nuclear domain 10 protein NDP52|nuclear dot protein 52	20130123	GO:0005515;GO:0005634;GO:0005730;GO:0005737;GO:0005794;GO:0005856;GO:0016032;GO:0034341;GO:0042803;GO:0043231;GO:0048471;	-	-	-
CALR	chr19:13049413-13055304	skm1KD	skm1NC	OK	722.004	992.561	0.459149	1.89916	0.001	0.00873787	up	9606	811	CALR	-	CRT|RO|SSA|cC1qR	HGNC:1455|MIM:109091|Ensembl:ENSG00000179218|HPRD:00169|Vega:OTTHUMG00000180574	19	19p13.3-p13.2	calreticulin	protein-coding	CALR	calreticulin	O	CRP55|ERp60|HACBP|Sicca syndrome antigen A (autoantigen Ro; calreticulin)|calregulin|endoplasmic reticulum resident protein 60|grp60	20130113	GO:0000122;GO:0001669;GO:0001849;GO:0002474;GO:0002479;GO:0002502;GO:0003677;GO:0003729;GO:0005178;GO:0005506;GO:0005509;GO:0005509;GO:0005515;GO:0005578;GO:0005615;GO:0005622;GO:0005634;GO:0005737;GO:0005783;GO:0005788;GO:0005788;GO:0005794;GO:0005829;GO:0005844;GO:0006355;GO:0006457;GO:0006611;GO:0006874;GO:0006987;GO:0007050;GO:0007283;GO:0008270;GO:0008284;GO:0009897;GO:0009986;GO:0010628;GO:…	-	K08057	ko04141;ko04145;ko04612;ko05142;ko05166;
CAMK1D	chr10:12391582-12871733	skm1KD	skm1NC	OK	5.7084	4.503	-0.342201	-1.14875	0.04705	0.152745	down	9606	57118	CAMK1D	RP11-462F15.1	CKLiK|CaM-K1|CaMKID	HGNC:19341|MIM:607957|Ensembl:ENSG00000183049|HPRD:06409|Vega:OTTHUMG00000017683	10	10p13	calcium/calmodulin-dependent protein kinase ID	protein-coding	CAMK1D	calcium/calmodulin-dependent protein kinase ID	O	CaM kinase ID|CamKI-like protein kinase|caM kinase I delta|caM-KI delta|caMKI delta|calcium/calmodulin-dependent protein kinase type 1D	20130106	GO:0004683;GO:0005516;GO:0005524;GO:0005634;GO:0005737;GO:0005954;GO:0006954;GO:0010976;GO:0032793;GO:0042981;GO:0050766;GO:0050773;GO:0060267;GO:0071622;GO:0090023;	EC:2.7.11.17	K08794	-
CAMK2B	chr7:44256748-44365230	skm1KD	skm1NC	OK	1.07273	0.567427	-0.918779	-2.26064	0.00015	0.0018894	down	9606	816	CAMK2B	-	CAM2|CAMK2|CAMKB	HGNC:1461|MIM:607707|Ensembl:ENSG00000058404|HPRD:12127|Vega:OTTHUMG00000023491	7	7p14.3-p14.1	calcium/calmodulin-dependent protein kinase II beta	protein-coding	CAMK2B	calcium/calmodulin-dependent protein kinase II beta	O	CaM kinase II beta subunit|CaM-kinase II beta chain|caMK-II subunit beta|calcium/calmodulin-dependent protein kinase type II subunit beta|proline rich calmodulin-dependent protein kinase	20130106	GO:0000082;GO:0002030;GO:0003779;GO:0004683;GO:0005516;GO:0005524;GO:0005654;GO:0005815;GO:0005829;GO:0005886;GO:0006468;GO:0006816;GO:0007165;GO:0007268;GO:0010976;GO:0014733;GO:0018105;GO:0019221;GO:0030666;GO:0032222;GO:0033017;GO:0046686;GO:0046777;GO:0048169;GO:0050885;GO:0051233;GO:0051823;GO:0051924;GO:0060333;GO:0060466;GO:0060998;GO:0061003;GO:0090129;	EC:2.7.11.17	K04515	ko04012;ko04020;ko04066;ko04114;ko04310;ko04713;ko04720;ko04722;ko04725;ko04728;ko04740;ko04912;ko04916;ko04971;ko05031;ko05152;ko05214;
CAMK2G	chr10:75572258-75634349	skm1KD	skm1NC	OK	4.34596	3.17388	-0.453427	-1.67283	0.0047	0.0291443	down	9606	818	CAMK2G	RP11-574K11.6	CAMK|CAMK-II|CAMKG	HGNC:1463|MIM:602123|Ensembl:ENSG00000148660|HPRD:03672|Vega:OTTHUMG00000018492	10	10q22	calcium/calmodulin-dependent protein kinase II gamma	protein-coding	CAMK2G	calcium/calmodulin-dependent protein kinase II gamma	O	caMK-II subunit gamma|calcium/calmodulin-dependent protein kinase (CaM kinase) II gamma|calcium/calmodulin-dependent protein kinase type II subunit gamma	20130113	GO:0000082;GO:0001666;GO:0004683;GO:0004723;GO:0005515;GO:0005516;GO:0005524;GO:0005654;GO:0005829;GO:0005886;GO:0005954;GO:0006468;GO:0006816;GO:0006979;GO:0007268;GO:0007399;GO:0014733;GO:0019221;GO:0030073;GO:0030154;GO:0030666;GO:0033017;GO:0046777;GO:0051924;GO:0060333;	EC:2.7.11.17	K04515	ko04012;ko04020;ko04066;ko04114;ko04310;ko04713;ko04720;ko04722;ko04725;ko04728;ko04740;ko04912;ko04916;ko04971;ko05031;ko05152;ko05214;
CAMK2N1	chr1:20808883-20812728	skm1KD	skm1NC	OK	8.73105	5.37442	-0.700045	-2.46218	5e-05	0.000730448	down	9606	55450	CAMK2N1	-	PRO1489|RP11-401M16.1	HGNC:24190|MIM:614986|Ensembl:ENSG00000162545|HPRD:13112|Vega:OTTHUMG00000002837	1	1p36.12	calcium/calmodulin-dependent protein kinase II inhibitor 1	protein-coding	CAMK2N1	calcium/calmodulin-dependent protein kinase II inhibitor 1	O	CaMKIINalpha	20130106	GO:0005886;GO:0008427;GO:0014069;GO:0019901;GO:0030054;GO:0043025;GO:0045211;	-	-	-
CAMKMT	chr2:44589042-44999729	skm1KD	skm1NC	OK	9.60401	7.14365	-0.426976	-1.48246	0.0094	0.0486614	down	9606	79823	CAMKMT	-	C2orf34|CLNMT|CaM KMT|Cam|KMT	HGNC:26276|MIM:609559|Ensembl:ENSG00000143919|HPRD:08028|Vega:OTTHUMG00000128761	2	2p21	calmodulin-lysine N-methyltransferase	protein-coding	CAMKMT	calmodulin-lysine N-methyltransferase	O	-	20130106	GO:0005737;GO:0018025;	-	-	-
CAMKV	chr3:49895421-49907369	skm1KD	skm1NC	OK	4.25262	1.96415	-1.11445	-3.77625	5e-05	0.000730448	down	9606	79012	CAMKV	-	1G5|VACAMKL	HGNC:28788|MIM:614993|Ensembl:ENSG00000164076|HPRD:11361|Vega:OTTHUMG00000158288	3	3p21.31	CaM kinase-like vesicle-associated	protein-coding	CAMKV	CaM kinase-like vesicle-associated	O	caM kinase-like vesicle-associated protein|vesicle-associated calmodulin-binding protein	20130106	GO:0004672;GO:0005516;GO:0005524;GO:0005886;GO:0030659;	EC:2.7.11.-	K08812	-
CAMLG	chr5:134074169-134087850	skm1KD	skm1NC	OK	14.7534	11.9051	-0.309473	-1.24584	0.0295	0.110689	down	9606	819	CAMLG	-	CAML	HGNC:1471|MIM:601118|Ensembl:ENSG00000164615|HPRD:03073|Vega:OTTHUMG00000129116	5	5q23	calcium modulating ligand	protein-coding	CAMLG	calcium modulating ligand	O	calcium signal-modulating cyclophilin ligand|calcium-modulating cyclophilin ligand|calcium-signal modulating cyclophilin ligand|cyclophilin B-binding protein	20130106	GO:0001881;GO:0005515;GO:0005783;GO:0006952;GO:0007165;GO:0007173;GO:0016021;	-	-	-
CAPG	chr2:85621870-85641197	skm1KD	skm1NC	OK	96.1275	138.912	0.531147	2.42826	5e-05	0.000730448	up	9606	822	CAPG	-	AFCP|MCP	HGNC:1474|MIM:153615|Ensembl:ENSG00000042493|HPRD:01088|Vega:OTTHUMG00000130183	2	2p11.2	capping protein (actin filament). gelsolin-like	protein-coding	CAPG	capping protein (actin filament). gelsolin-like	O	actin regulatory protein CAP-G|actin-regulatory protein CAP-G|gelsolin-like capping protein|macrophage capping protein|macrophage-capping protein	20130106	GO:0003779;GO:0005634;GO:0005730;GO:0005730;GO:0005737;GO:0006461;GO:0008290;GO:0030031;GO:0031965;GO:0042470;GO:0051016;	-	K10368	-
CAPN1	chr11:64948685-64979477	skm1KD	skm1NC	OK	48.2166	37.6323	-0.357558	-1.66072	0.0035	0.0233598	down	9606	823	CAPN1	PIG30	CANP|CANP1|CANPL1|muCANP|muCL	HGNC:1476|MIM:114220|Ensembl:ENSG00000014216|HPRD:00253|Vega:OTTHUMG00000165614	11	11q13	calpain 1. (mu/I) large subunit	protein-coding	CAPN1	calpain 1. (mu/I) large subunit	O	CANP 1|calcium-activated neutral proteinase 1|calpain mu-type|calpain. large polypeptide L1|calpain-1 catalytic subunit|calpain-1 large subunit|cell proliferation-inducing gene 30 protein|cell proliferation-inducing protein 30|micromolar-calpain	20130113	GO:0004198;GO:0005509;GO:0005515;GO:0005737;GO:0005886;GO:0006508;GO:0008092;GO:0008284;GO:0016540;GO:0032801;	EC:3.4.22.52	K01367	ko04141;ko04210;ko05010;
CAPZB	chr1:19665266-19812066	skm1KD	skm1NC	OK	255.299	215.56	-0.244097	-1.12903	0.0481	0.154862	down	9606	832	CAPZB	RP4-657E11.7	CAPB|CAPPB|CAPZ	HGNC:1491|MIM:601572|Ensembl:ENSG00000077549|HPRD:11872|Vega:OTTHUMG00000002556	1	1p36.1	capping protein (actin filament) muscle Z-line. beta	protein-coding	CAPZB	capping protein (actin filament) muscle Z-line. beta	O	F-actin-capping protein subunit beta|capZ beta	20130106	GO:0003779;GO:0005829;GO:0005856;GO:0006928;GO:0007010;GO:0007596;GO:0008290;GO:0015629;GO:0016020;GO:0022604;GO:0030027;GO:0030032;GO:0030036;GO:0030863;GO:0051693;GO:0071203;	-	K10365	-
CARD9	chr9:139258407-139268133	skm1KD	skm1NC	OK	10.9073	13.737	0.332784	1.42873	0.01315	0.0622279	up	9606	64170	CARD9	RP11-413M3.9	CANDF2|hCARD9	HGNC:16391|MIM:607212|Ensembl:ENSG00000187796|HPRD:06236|Vega:OTTHUMG00000020925	9	9q34.3	caspase recruitment domain family. member 9	protein-coding	CARD9	caspase recruitment domain family. member 9	O	caspase recruitment domain-containing protein 9	20130106	GO:0005737;GO:0007249;GO:0009620;GO:0032494;GO:0032495;GO:0032755;GO:0032760;GO:0032874;GO:0035872;GO:0042493;GO:0042534;GO:0042803;GO:0042981;GO:0043123;GO:0043330;GO:0045076;GO:0045087;GO:0045408;GO:0046330;GO:0050700;GO:0050830;GO:0051607;GO:0070423;	-	K12794	ko04621;ko05152;
CARS	chr11:3022151-3078681	skm1KD	skm1NC	OK	36.4624	29.979	-0.282454	-1.30158	0.0232	0.0938814	down	9606	833	CARS	-	CARS1|CYSRS|MGC:11246	HGNC:1493|MIM:123859|Ensembl:ENSG00000110619|HPRD:00464|Vega:OTTHUMG00000010927	11	11p15.5	cysteinyl-tRNA synthetase	protein-coding	CARS	cysteinyl-tRNA synthetase	O	cysteine tRNA ligase 1. cytoplasmic|cysteine translase|cysteine--tRNA ligase. cytoplasmic	20130106	GO:0000049;GO:0000049;GO:0000049;GO:0004817;GO:0004817;GO:0005515;GO:0005524;GO:0005737;GO:0005737;GO:0005829;GO:0006418;GO:0006423;GO:0010467;GO:0042803;GO:0042803;GO:0046872;	EC:6.1.1.16	K01883	ko00970;
CARS2	chr13:111293756-111358480	skm1KD	skm1NC	OK	33.757	44.4167	0.395916	1.79851	0.00155	0.0124031	up	9606	79587	CARS2	OK/SW-cl.10	-	HGNC:25695|MIM:612800|Ensembl:ENSG00000134905|HPRD:07763|Vega:OTTHUMG00000017347	13	13q34	cysteinyl-tRNA synthetase 2. mitochondrial (putative)	protein-coding	CARS2	cysteinyl-tRNA synthetase 2. mitochondrial (putative)	O	cysRS|cysteine tRNA ligase 2. mitochondrial (putative)|cysteine--tRNA ligase|probable cysteine--tRNA ligase. mitochondrial|probable cysteinyl-tRNA synthetase. mitochondrial	20121230	GO:0004817;GO:0005524;GO:0005759;GO:0005829;GO:0006418;GO:0006423;GO:0010467;GO:0046872;	EC:6.1.1.16	K01883	ko00970;
CASC5	chr15:40886446-40954881	skm1KD	skm1NC	OK	0.593784	0.86196	0.537684	1.45888	0.01165	0.0572163	up	9606	57082	CASC5	-	AF15Q14|CT29|D40|KNL1|MCPH4|PPP1R55|hKNL-1|hSpc105	HGNC:24054|MIM:609173|Ensembl:ENSG00000137812|HPRD:10634|Vega:OTTHUMG00000166532	15	15q14	cancer susceptibility candidate 5	protein-coding	CASC5	cancer susceptibility candidate 5	O	ALL1-fused gene from chromosome 15q14 protein|blinkin. bub-linking kinetochore protein|bub-linking kinetochore protein|cancer susceptibility candidate gene 5 protein|cancer/testis antigen 29|kinetochore null 1 homolog|kinetochore-null protein 1|protein CASC5|protein phosphatase 1. regulatory subunit 55	20130106	GO:0000087;GO:0000236;GO:0000278;GO:0000777;GO:0001669;GO:0001675;GO:0005515;GO:0005634;GO:0005654;GO:0005730;GO:0005829;GO:0006334;GO:0008608;GO:0010923;GO:0034080;GO:0034501;GO:0051301;GO:0071173;	-	K11542	-
CASP10	chr2:202047620-202094129	skm1KD	skm1NC	OK	1.9503	1.27599	-0.612078	-1.99239	0.0006	0.0057968	down	9606	843	CASP10	-	ALPS2|FLICE2|MCH4	HGNC:1500|MIM:601762|Ensembl:ENSG00000003400|HPRD:03458|Vega:OTTHUMG00000132818	2	2q33-q34	caspase 10. apoptosis-related cysteine peptidase	protein-coding	CASP10	caspase 10. apoptosis-related cysteine peptidase	O	CASP-10|FADD-like ICE2|FAS-associated death domain protein interleukin-1B-converting enzyme 2|ICE-like apoptotic protease 4|apoptotic protease MCH-4|caspase 10. apoptosis-related cysteine protease|caspase-10|interleukin-1B-converting enzyme 2	20130106	GO:0004197;GO:0005515;GO:0005829;GO:0005886;GO:0006508;GO:0006915;GO:0006917;GO:0043123;GO:0043123;GO:0045087;	EC:3.4.22.63	K04400	ko04210;ko04622;ko05152;ko05161;
CASP4	chr11:104813593-104839325	skm1KD	skm1NC	OK	39.464	32.4102	-0.284091	-1.26542	0.02935	0.110298	down	9606	837	CASP4	-	ICE(rel)II|ICEREL-II|ICH-2|Mih1/TX|TX	HGNC:1505|MIM:602664|Ensembl:ENSG00000196954|HPRD:04047|Vega:OTTHUMG00000166078	11	11q22.2-q22.3	caspase 4. apoptosis-related cysteine peptidase	protein-coding	CASP4	caspase 4. apoptosis-related cysteine peptidase	O	CASP-4|ICE(rel)-II|apoptotic cysteine protease Mih1/TX|caspase 4. apoptosis-related cysteine protease|caspase-4|protease ICH-2|protease TX	20130106	GO:0004197;GO:0005622;GO:0006508;GO:0006915;GO:0006917;	EC:3.4.22.57	K04394	-
CASP8	chr2:202098165-202152434	skm1KD	skm1NC	OK	7.23221	5.00532	-0.530974	-1.95183	0.00095	0.00842915	down	9606	841	CASP8	-	ALPS2B|CAP4|Casp-8|FLICE|MACH|MCH5	HGNC:1509|MIM:601763|Ensembl:ENSG00000064012|HPRD:03459|Vega:OTTHUMG00000132821	2	2q33-q34	caspase 8. apoptosis-related cysteine peptidase	protein-coding	CASP8	caspase 8. apoptosis-related cysteine peptidase	O	FADD-homologous ICE/CED-3-like protease|FADD-like ICE|ICE-like apoptotic protease 5|MACH-alpha-1/2/3 protein|MACH-beta-1/2/3/4 protein|MORT1-associated ced-3 homolog|apoptotic cysteine protease|apoptotic protease Mch-5|caspase 8. apoptosis-related cysteine protease|caspase-8	20130113	GO:0001525;GO:0001841;GO:0002020;GO:0004197;GO:0004197;GO:0005164;GO:0005515;GO:0005634;GO:0005730;GO:0005737;GO:0005739;GO:0005741;GO:0005813;GO:0005829;GO:0005856;GO:0006508;GO:0006915;GO:0006915;GO:0006919;GO:0006921;GO:0007507;GO:0008234;GO:0009409;GO:0019048;GO:0030225;GO:0030690;GO:0031264;GO:0031265;GO:0032025;GO:0032355;GO:0032496;GO:0034612;GO:0035872;GO:0042802;GO:0043005;GO:0043123;GO:…	EC:3.4.22.61	K04398	ko04115;ko04210;ko04620;ko04621;ko04622;ko05010;ko05016;ko05134;ko05142;ko05145;ko05152;ko05161;ko05168;ko05200;ko05203;ko05416;
CAT	chr11:34460471-34493607	skm1KD	skm1NC	OK	68.4269	48.9674	-0.482743	-2.2437	5e-05	0.000730448	down	9606	847	CAT	-	-	HGNC:1516|MIM:115500|Ensembl:ENSG00000121691|HPRD:00282|Vega:OTTHUMG00000044353	11	11p13	catalase	protein-coding	CAT	catalase	O	-	20130112	GO:0000302;GO:0001666;GO:0004046;GO:0004096;GO:0004096;GO:0005102;GO:0005758;GO:0005764;GO:0005777;GO:0005778;GO:0005782;GO:0005783;GO:0005794;GO:0005829;GO:0005886;GO:0006144;GO:0006195;GO:0006641;GO:0008203;GO:0009060;GO:0009650;GO:0014068;GO:0016209;GO:0016684;GO:0019899;GO:0020027;GO:0020037;GO:0032088;GO:0033197;GO:0042697;GO:0042744;GO:0042803;GO:0043066;GO:0044281;GO:0046872;GO:0050661;GO:…	EC:1.11.1.6	K03781	ko00380;ko00630;ko01100;ko04146;ko05014;
CATSPER1	chr11:65784222-65793988	skm1KD	skm1NC	OK	1.47532	2.27427	0.624373	1.81079	0.00205	0.0153078	up	9606	117144	CATSPER1	-	CATSPER|SPGF7	HGNC:17116|MIM:606389|Ensembl:ENSG00000175294|HPRD:09396|Vega:OTTHUMG00000166668	11	11q12.1	cation channel. sperm associated 1	protein-coding	CATSPER1	cation channel. sperm associated 1	O	cation channel sperm-associated protein 1|hCatSper|sperm ion channel|sperm-associated cation channel 1	20130106	GO:0001539;GO:0005245;GO:0005515;GO:0005929;GO:0007275;GO:0007283;GO:0007342;GO:0020017;GO:0030154;GO:0030317;GO:0036128;	-	-	-
CBLB	chr3:105377108-105587887	skm1KD	skm1NC	OK	0.731303	0.361422	-1.01678	-2.10434	0.00065	0.00618089	down	9606	868	CBLB	Nbla00127	Cbl-b|RNF56	HGNC:1542|MIM:604491|Ensembl:ENSG00000114423|HPRD:05136|Vega:OTTHUMG00000150654	3	3q13.11	Cbl proto-oncogene. E3 ubiquitin protein ligase B	protein-coding	CBLB	Cbl proto-oncogene. E3 ubiquitin protein ligase B	O	Cas-Br-M (murine) ecotropic retroviral transforming sequence b|Cas-Br-M (murine) ectropic retroviral transforming sequence b|E3 ubiquitin-protein ligase CBL-B|RING finger protein 56|SH3-binding protein CBL-B|casitas B-lineage lymphoma proto-oncogene b|signal transduction protein CBL-B	20130106	GO:0001784;GO:0002669;GO:0004842;GO:0004871;GO:0005509;GO:0005515;GO:0005634;GO:0005730;GO:0005737;GO:0005829;GO:0005886;GO:0006607;GO:0006955;GO:0007165;GO:0007166;GO:0008270;GO:0009629;GO:0009725;GO:0019901;GO:0035556;GO:0042110;GO:0045121;GO:0045732;GO:0046642;GO:0050860;	EC:6.3.2.19	K04707	ko04012;ko04120;ko04144;ko04630;ko04660;ko04910;ko05100;ko05162;ko05200;ko05220;
CBR3	chr21:37504064-37528606	skm1KD	skm1NC	OK	15.0571	21.6243	0.522209	1.97657	0.0006	0.0057968	up	9606	874	CBR3	-	SDR21C2|hCBR3	HGNC:1549|MIM:603608|Ensembl:ENSG00000159231|HPRD:07222|Vega:OTTHUMG00000086617	21	21q22.2	carbonyl reductase 3	protein-coding	CBR3	carbonyl reductase 3	O	NADPH-dependent carbonyl reductase 3|carbonyl reductase (NADPH) 3|carbonyl reductase [NADPH] 3|short chain dehydrogenase/reductase family 21C. member 2	20130106	GO:0000253;GO:0004090;GO:0005634;GO:0005730;GO:0005737;GO:0005829;GO:0042376;GO:0070402;	EC:1.1.1.184	K00084	ko00590;ko00980;ko01100;
CBX5	chr12:54624730-54673915	skm1KD	skm1NC	OK	12.8753	10.8666	-0.244703	-1.13007	0.04785	0.154304	down	9606	23468	CBX5	-	HP1|HP1A	HGNC:1555|MIM:604478|Ensembl:ENSG00000094916|HPRD:05131|Vega:OTTHUMG00000169700	12	12q13.13	chromobox homolog 5	protein-coding	CBX5	chromobox homolog 5	O	HP1 alpha homolog|HP1-ALPHA|HP1Hs alpha|antigen p25|chromobox homolog 5 (HP1 alpha homolog. Drosophila)|chromobox protein homolog 5|heterochromatin protein 1 homolog alpha|heterochromatin protein 1-alpha	20130106	GO:0000118;GO:0000776;GO:0003682;GO:0005515;GO:0005634;GO:0005635;GO:0005654;GO:0005720;GO:0005730;GO:0005737;GO:0007596;GO:0010369;GO:0016605;GO:0017053;GO:0019048;GO:0019899;GO:0030674;GO:0031618;GO:0035064;GO:0035097;GO:0042826;GO:0045892;GO:0045892;GO:0070491;	-	K11587	-
CBX6	chr22:39260247-39268258	skm1KD	skm1NC	OK	10.2814	14.2599	0.471924	2.08119	0.00045	0.00464115	up	9606	23466	CBX6	RP3-327J16.5	-	HGNC:1556|Ensembl:ENSG00000183741|HPRD:13005|Vega:OTTHUMG00000150456	22	22q13.1	chromobox homolog 6	protein-coding	CBX6	chromobox homolog 6	O	chromobox protein homolog 6	20130106	GO:0000122;GO:0000792;GO:0003727;GO:0005515;GO:0005634;GO:0006351;GO:0016568;GO:0031519;	-	K11453	-
CBX7	chr22:39526778-39548538	skm1KD	skm1NC	OK	5.93981	3.25343	-0.868455	-3.41311	5e-05	0.000730448	down	9606	23492	CBX7	RP4-742C19.7	-	HGNC:1557|MIM:608457|Ensembl:ENSG00000100307|HPRD:12234|Vega:OTTHUMG00000150418	22	22q13.1	chromobox homolog 7	protein-coding	CBX7	chromobox homolog 7	O	chromobox protein homolog 7	20130106	GO:0000122;GO:0000790;GO:0000792;GO:0003727;GO:0005515;GO:0005634;GO:0006351;GO:0016568;GO:0031519;GO:0035064;GO:0035102;	-	K11454	-
CC2D1B	chr1:52816264-52831877	skm1KD	skm1NC	OK	3.46384	2.53122	-0.45254	-1.79552	0.00195	0.0147159	down	9606	200014	CC2D1B	RP11-155O18.2	-	HGNC:29386|Ensembl:ENSG00000154222|HPRD:12393|Vega:OTTHUMG00000008102	1	1p32.3	coiled-coil and C2 domain containing 1B	protein-coding	CC2D1B	coiled-coil and C2 domain containing 1B	O	FRE under dual repression-binding protein 2|coiled-coil and C2 domain-containing protein 1B|five prime repressor element under dual repression-binding protein 2|freud-2	20130106	GO:0000978;GO:0001078;GO:0005634;	-	-	-
CCBL2	chr1:89401455-89458643	skm1KD	skm1NC	OK	18.8984	14.1952	-0.41286	-1.34925	0.0213	0.0885384	down	9606	56267	CCBL2	RP11-82K18.3	KAT3|KATIII|RP4-531M19.2	HGNC:33238|MIM:610656|Ensembl:ENSG00000137944|HPRD:13752|Vega:OTTHUMG00000010617	1	1p22.2	cysteine conjugate-beta lyase 2	protein-coding	CCBL2	cysteine conjugate-beta lyase 2	O	cysteine-S-conjugate beta-lyase 2|kynurenine aminotransferase III|kynurenine--glyoxylate transaminase|kynurenine--oxoglutarate transaminase 3|kynurenine--oxoglutarate transaminase III|kynurenine-oxoglutarate transaminase 3	20130106	GO:0005739;GO:0006103;GO:0006520;GO:0006569;GO:0009058;GO:0016212;GO:0030170;GO:0034641;GO:0042803;GO:0044281;GO:0047315;GO:0047804;GO:0070189;	-	K00816	ko00380;ko00450;ko01100;ko05204;
CCDC104	chr2:55746739-55772216	skm1KD	skm1NC	OK	21.9567	17.2207	-0.350518	-1.44002	0.0129	0.0615031	down	9606	112942	CCDC104	UNQ163/PRO189	-	HGNC:30540|Ensembl:ENSG00000163001|HPRD:14445|Vega:OTTHUMG00000129339	2	2p16.1	coiled-coil domain containing 104	protein-coding	CCDC104	coiled-coil domain containing 104	O	coiled-coil domain-containing protein 104	20130106	-	-	-	-
CCDC115	chr2:131095815-131099922	skm1KD	skm1NC	OK	14.2251	18.3562	0.367834	1.51607	0.00775	0.0425668	up	9606	84317	CCDC115	-	ccp1	HGNC:28178|MIM:613734|Ensembl:ENSG00000136710|HPRD:14428|Vega:OTTHUMG00000131631	2	2q21.1	coiled-coil domain containing 115	protein-coding	CCDC115	coiled-coil domain containing 115	O	coiled-coil domain-containing protein 115	20130106	GO:0005764;GO:0005768;	-	-	-
CCDC12	chr3:46963219-47018270	skm1KD	skm1NC	OK	78.7767	117.394	0.57552	2.64122	5e-05	0.000730448	up	9606	151903	CCDC12	-	-	HGNC:28332|Ensembl:ENSG00000160799|HPRD:13007|Vega:OTTHUMG00000133513	3	3p21.31	coiled-coil domain containing 12	protein-coding	CCDC12	coiled-coil domain containing 12	O	coiled-coil domain-containing protein 12	20130106	-	-	K12871	ko03040;
CCDC120	chrX:48916515-48927510	skm1KD	skm1NC	OK	0.76333	0.529063	-0.528869	-1.23077	0.03055	0.113885	down	9606	90060	CCDC120	JM11	-	HGNC:28910|Ensembl:ENSG00000147144|HPRD:06595|Vega:OTTHUMG00000021509	X	Xp11.23	coiled-coil domain containing 120	protein-coding	CCDC120	coiled-coil domain containing 120	O	coiled-coil domain-containing protein 120	20130123	-	-	-	-
CCDC124	chr19:18043823-18054794	skm1KD	skm1NC	OK	349.914	656.256	0.907259	4.18343	5e-05	0.000730448	up	9606	115098	CCDC124	-	-	HGNC:25171|Ensembl:ENSG00000007080|HPRD:14008	19	19p13.11	coiled-coil domain containing 124	protein-coding	CCDC124	coiled-coil domain containing 124	O	coiled-coil domain-containing protein 124	20130106	-	-	-	-
CCDC132	chr7:92861652-92988338	skm1KD	skm1NC	OK	3.35716	2.12966	-0.656619	-1.95285	0.0013	0.0107889	down	9606	55610	CCDC132	-	-	HGNC:25956|Ensembl:ENSG00000004766|Vega:OTTHUMG00000131733	7	7q21.3	coiled-coil domain containing 132	protein-coding	CCDC132	coiled-coil domain containing 132	O	coiled-coil domain-containing protein 132	20130106	-	-	-	-
CCDC134	chr22:42196677-42222303	skm1KD	skm1NC	OK	2.92439	4.59657	0.652419	1.84254	0.00195	0.0147159	up	9606	79879	CCDC134	RP5-821D11.6	dJ821D11.3	HGNC:26185|Ensembl:ENSG00000100147|HPRD:07988|Vega:OTTHUMG00000151262	22	22q13.2	coiled-coil domain containing 134	protein-coding	CCDC134	coiled-coil domain containing 134	O	coiled-coil domain-containing protein 134	20130106	GO:0005576;	-	-	-
CCDC137	chr17:79633760-79640936	skm1KD	skm1NC	OK	30.8353	41.7322	0.43658	2.05154	0.00025	0.00288133	up	9606	339230	CCDC137	-	-	HGNC:33451|MIM:614271|Ensembl:ENSG00000185298|Vega:OTTHUMG00000178064	17	17q25.3	coiled-coil domain containing 137	protein-coding	CCDC137	coiled-coil domain containing 137	O	coiled-coil domain-containing protein 137|hepatocellular carcinoma related protein 2	20130106	-	-	-	-
CCDC146	chr7:76751933-76924521	skm1KD	skm1NC	OK	0.587749	0.385721	-0.607642	-1.15796	0.04455	0.146401	down	9606	57639	CCDC146	-	-	HGNC:29296|Ensembl:ENSG00000135205|HPRD:11150|Vega:OTTHUMG00000162595	7	7q11.23	coiled-coil domain containing 146	protein-coding	CCDC146	coiled-coil domain containing 146	O	coiled-coil domain-containing protein 146	20130106	-	-	-	-
CCDC167	chr6:37450696-37467700	skm1KD	skm1NC	OK	130.742	228.134	0.803158	3.71797	5e-05	0.000730448	up	9606	154467	CCDC167	RP1-153P14.2	C6orf129|HSPC265	HGNC:21239|Ensembl:ENSG00000198937|HPRD:18561|Vega:OTTHUMG00000014625	6	6p21.2	coiled-coil domain containing 167	protein-coding	CCDC167	coiled-coil domain containing 167	O	coiled-coil domain-containing protein 167|transmembrane and coiled-coil domain-containing protein C6orf129	20121230	GO:0016021;	-	-	-
CCDC28A	chr6:139046347-139114456	skm1KD	skm1NC	OK	10.9992	7.41875	-0.568158	-1.97165	0.0005	0.00504052	down	9606	25901	CCDC28A	RP3-509I19.10-001	C6orf80|CCRL1AP	HGNC:21098|Ensembl:ENSG00000024862|HPRD:09857|Vega:OTTHUMG00000015683	6	6q23.1-q24.1	coiled-coil domain containing 28A	protein-coding	CCDC28A	coiled-coil domain containing 28A	O	chemokine C-C motif receptor-like 1 adjacent|coiled-coil domain-containing protein 28A	20130106	-	-	-	-
CCDC28B	chr1:32666201-32670991	skm1KD	skm1NC	OK	50.9368	63.4909	0.317841	1.41557	0.0139	0.0649115	up	9606	79140	CCDC28B	-	RP4-622L5.5	HGNC:28163|MIM:610162|Ensembl:ENSG00000160050|HPRD:14422|Vega:OTTHUMG00000005738	1	1p36.11-p34.2	coiled-coil domain containing 28B	protein-coding	CCDC28B	coiled-coil domain containing 28B	O	coiled-coil domain-containing protein 28B	20130108	GO:0005515;GO:0005737;GO:0005813;GO:0042384;	-	-	-
CCDC50	chr3:190984943-191116459	skm1KD	skm1NC	OK	14.7252	11.9941	-0.295961	-1.35906	0.01775	0.0778304	down	9606	152137	CCDC50	-	C3orf6|DFNA44|YMER	HGNC:18111|MIM:611051|Ensembl:ENSG00000152492|HPRD:06463|Vega:OTTHUMG00000156177	3	3q28	coiled-coil domain containing 50	protein-coding	CCDC50	coiled-coil domain containing 50	O	coiled-coil domain-containing protein 50|protein Ymer	20130106	GO:0005515;GO:0005737;	-	-	-
CCDC53	chr12:102406716-102455899	skm1KD	skm1NC	OK	29.0576	23.8677	-0.283858	-1.13321	0.04735	0.153306	down	9606	51019	CCDC53	AD-016	CGI-116	HGNC:24256|Ensembl:ENSG00000120860|HPRD:13031|Vega:OTTHUMG00000168187	12	12q23.2	coiled-coil domain containing 53	protein-coding	CCDC53	coiled-coil domain containing 53	O	WASH complex subunit CCDC53|coiled-coil domain-containing protein 53	20130106	GO:0005515;GO:0008150;GO:0071203;	-	-	-
CCDC56	chr17:40949651-40950704	skm1KD	skm1NC	OK	162.052	228.849	0.497936	2.30654	5e-05	0.000730448	up	-	-	-	-	-	-	-	-	-	-	-	-	-	-	-	-	-	-	-
CCDC57	chr17:80059345-80170689	skm1KD	skm1NC	OK	4.42253	7.18744	0.700608	2.82061	5e-05	0.000730448	up	9606	284001	CCDC57	-	-	HGNC:27564|Ensembl:ENSG00000176155|HPRD:08041|HPRD:14150|Vega:OTTHUMG00000140396	17	17q25.3	coiled-coil domain containing 57	protein-coding	CCDC57	coiled-coil domain containing 57	O	coiled-coil domain-containing protein 57	20130106	-	-	-	-
CCDC69	chr5:150560612-150603654	skm1KD	skm1NC	OK	12.3358	14.8522	0.267832	1.19536	0.03905	0.134595	up	9606	26112	CCDC69	-	-	HGNC:24487|Ensembl:ENSG00000198624|HPRD:13152|Vega:OTTHUMG00000130127	5	5q33.1	coiled-coil domain containing 69	protein-coding	CCDC69	coiled-coil domain containing 69	O	coiled-coil domain-containing protein 69	20130106	-	-	-	-
CCDC72	chr3:48481685-48485537	skm1KD	skm1NC	OK	644.812	859.118	0.413977	1.93914	0.00075	0.0069457	up	-	-	-	-	-	-	-	-	-	-	-	-	-	-	-	-	-	-	-
CCDC85B	chr11:65657874-65659106	skm1KD	skm1NC	OK	393.563	976.465	1.31098	5.96271	5e-05	0.000730448	up	9606	11007	CCDC85B	-	DIPA	HGNC:24926|MIM:605360|Ensembl:ENSG00000175602|HPRD:16101|Vega:OTTHUMG00000166722	11	11q12.1	coiled-coil domain containing 85B	protein-coding	CCDC85B	coiled-coil domain containing 85B	O	coiled-coil domain-containing protein 85B|delta-interacting protein A|hepatitis delta antigen interacting protein A|hepatitis delta antigen-interacting protein A	20130108	GO:0005515;GO:0005634;GO:0005737;GO:0005813;GO:0006351;GO:0030154;GO:0030308;GO:0045599;GO:0045892;	-	-	-
CCDC86	chr11:60609428-60623444	skm1KD	skm1NC	OK	26.353	31.4213	0.253775	1.15361	0.04265	0.141935	up	9606	79080	CCDC86	-	-	HGNC:28359|MIM:611293|Ensembl:ENSG00000110104|HPRD:08322|Vega:OTTHUMG00000167706	11	11q12.2	coiled-coil domain containing 86	protein-coding	CCDC86	coiled-coil domain containing 86	O	coiled-coil domain-containing protein 86|cyclon|cytokine-induced protein with coiled-coil domain	20130106	GO:0005634;GO:0005730;GO:0019048;	-	K14822	-
CCDC88B	chr11:64107689-64125006	skm1KD	skm1NC	OK	28.3332	35.1719	0.311927	1.47753	0.01105	0.0548952	up	9606	283234	CCDC88B	-	BRLZ|CCDC88|HKRP3|gipie	HGNC:26757|MIM:611205|Ensembl:ENSG00000168071|HPRD:10986|Vega:OTTHUMG00000045419	11	11q12.3	coiled-coil domain containing 88B	protein-coding	CCDC88B	coiled-coil domain containing 88B	O	78 kDa glucose-regulated protein [GRP78]-interacting protein induced by ER stress|brain leucine zipper domain-containing protein|brain leucine zipper protein|coiled-coil domain-containing protein 88B|hook-related protein 3	20130112	GO:0000226;GO:0005737;GO:0008017;	-	-	-
CCDC92	chr12:124420954-124457163	skm1KD	skm1NC	OK	9.68912	6.18995	-0.646439	-2.48369	0.0001	0.00133043	down	9606	80212	CCDC92	-	-	HGNC:29563|Ensembl:ENSG00000119242|HPRD:16919|Vega:OTTHUMG00000168725	12	12q24.31	coiled-coil domain containing 92	protein-coding	CCDC92	coiled-coil domain containing 92	O	coiled-coil domain-containing protein 92|limkain beta 2|limkain beta-2	20130106	GO:0005515;GO:0005814;	-	K16452	-
CCDC94	chr19:4247110-4269085	skm1KD	skm1NC	OK	20.6522	30.045	0.540825	2.39346	5e-05	0.000730448	up	9606	55702	CCDC94	-	-	HGNC:25518|Ensembl:ENSG00000105248|HPRD:08546	19	19p13.3	coiled-coil domain containing 94	protein-coding	CCDC94	coiled-coil domain containing 94	O	coiled-coil domain-containing protein 94	20130106	-	-	-	-
CCDC97	chr19:41816093-41830788	skm1KD	skm1NC	OK	15.0246	11.7523	-0.35438	-1.58319	0.00665	0.0378695	down	9606	90324	CCDC97	-	-	HGNC:28289|Ensembl:ENSG00000142039|HPRD:14467	19	19q13.2	coiled-coil domain containing 97	protein-coding	CCDC97	coiled-coil domain containing 97	O	coiled-coil domain-containing protein 97	20130106	-	-	-	-
CCHCR1	chr6_qbl_hap6:2406049-2421866	skm1KD	skm1NC	OK	15.5572	19.1687	0.30117	1.37436	0.01655	0.0738841	up	9606	54535	CCHCR1	XXbac-BCX101P6.10-002	C6orf18|HCR|SBP	HGNC:13930|MIM:605310|Ensembl:ENSG00000204536|HPRD:05607|Vega:OTTHUMG00000031112	6	6p21.3	coiled-coil alpha-helical rod protein 1	protein-coding	CCHCR1	coiled-coil alpha-helical rod protein 1	O	HCR (a-helix coiled-coil rod homologue)|StAR-binding protein|alpha-helical coiled-coil rod protein|pg8|putative gene 8 protein	20130106	GO:0005634;GO:0005737;GO:0006611;GO:0007275;GO:0030154;GO:0043231;	-	-	-
CCL1	chr17:32687398-32690252	skm1KD	skm1NC	OK	9.97154	22.5997	1.18042	3.6025	5e-05	0.000730448	up	9606	6346	CCL1	-	I-309|P500|SCYA1|SISe|TCA3	HGNC:10609|MIM:182281|Ensembl:ENSG00000108702|HPRD:01654|Vega:OTTHUMG00000132888	17	17q12	chemokine (C-C motif) ligand 1	protein-coding	CCL1	chemokine (C-C motif) ligand 1	O	C-C motif chemokine 1|T lymphocyte-secreted protein I-309|inflammatory cytokine I-309|small inducible cytokine A1 (I-309. homologous to mouse Tca-3)|small-inducible cytokine A1	20121230	GO:0005615;GO:0006874;GO:0006935;GO:0006955;GO:0007165;GO:0008009;GO:0016032;	-	K05514	ko04060;ko04062;
CCL2	chr17:32582295-32584220	skm1KD	skm1NC	OK	219.834	302.056	0.458405	2.10809	0.0002	0.00237073	up	9606	6347	CCL2	-	GDCF-2|HC11|HSMCR30|MCAF|MCP-1|MCP1|SCYA2|SMC-CF	HGNC:10618|MIM:158105|Ensembl:ENSG00000108691|HPRD:01149|Vega:OTTHUMG00000132887	17	17q11.2-q12	chemokine (C-C motif) ligand 2	protein-coding	CCL2	chemokine (C-C motif) ligand 2	O	C-C motif chemokine 2|monocyte chemoattractant protein 1|monocyte chemoattractant protein-1|monocyte chemotactic and activating factor|monocyte chemotactic protein 1|monocyte secretory protein JE|small inducible cytokine A2 (monocyte chemotactic protein 1. homologous to mouse Sig-je)|small inducible cytokine subfamily A (Cys-Cys). member 2|small-inducible cytokine A2	20130123	GO:0000165;GO:0001525;GO:0001666;GO:0001938;GO:0002548;GO:0004672;GO:0005102;GO:0005576;GO:0005576;GO:0005615;GO:0005737;GO:0006468;GO:0006874;GO:0006935;GO:0006954;GO:0006959;GO:0006987;GO:0007010;GO:0007155;GO:0007165;GO:0007166;GO:0007179;GO:0007186;GO:0007187;GO:0007259;GO:0007568;GO:0008009;GO:0008201;GO:0008360;GO:0009408;GO:0009612;GO:0009617;GO:0009887;GO:0010332;GO:0010574;GO:0010759;GO:…	-	K14624	ko04060;ko04062;ko04621;ko05142;ko05144;ko05164;ko05168;ko05323;
CCL3	chr17:34415602-34417506	skm1KD	skm1NC	OK	17.1388	29.2888	0.773084	2.75135	5e-05	0.000730448	up	9606	6348	CCL3	-	G0S19-1|LD78ALPHA|MIP-1-alpha|MIP1A|SCYA3	HGNC:10627|MIM:182283|Ensembl:ENSG00000006075|HPRD:01656|Vega:OTTHUMG00000133000	17	17q12	chemokine (C-C motif) ligand 3	protein-coding	CCL3	chemokine (C-C motif) ligand 3	O	C-C motif chemokine 3|G0/G1 switch regulatory protein 19-1|PAT 464.1|SIS-beta|macrophage inflammatory protein 1-alpha|small inducible cytokine A3 (homologous to mouse Mip-1a)|tonsillar lymphocyte LD78 alpha protein	20130106	GO:0000165;GO:0000165;GO:0001649;GO:0001775;GO:0002548;GO:0002548;GO:0004672;GO:0004698;GO:0005515;GO:0005576;GO:0005576;GO:0005615;GO:0005622;GO:0005737;GO:0005829;GO:0006468;GO:0006816;GO:0006874;GO:0006887;GO:0006935;GO:0006954;GO:0007010;GO:0007267;GO:0007610;GO:0008009;GO:0008360;GO:0009636;GO:0010628;GO:0010629;GO:0010818;GO:0014808;GO:0016004;GO:0016301;GO:0016310;GO:0019722;GO:0023052;GO:…	-	K05408	ko04060;ko04062;ko04620;ko05132;ko05142;ko05323;
CCL5	chr17:34198495-34207377	skm1KD	skm1NC	OK	14.1004	20.8971	0.567569	2.27208	0.0001	0.00133043	up	9606	6352	CCL5	-	D17S136E|RANTES|SCYA5|SISd|TCP228	HGNC:10632|MIM:187011|Ensembl:ENSG00000161570|HPRD:01751|Vega:OTTHUMG00000132949	17	17q11.2-q12	chemokine (C-C motif) ligand 5	protein-coding	CCL5	chemokine (C-C motif) ligand 5	O	C-C motif chemokine 5|SIS-delta|T-cell specific protein p288|T-cell-specific protein RANTES|beta-chemokine RANTES|eoCP|eosinophil chemotactic cytokine|regulated upon activation. normally T-expressed. and presumably secreted|small inducible cytokine A5 (RANTES)|small inducible cytokine subfamily A (Cys-Cys). member 5|small-inducible cytokine A5|t cell-specific protein P228	20130113	GO:0000165;GO:0002407;GO:0002544;GO:0002548;GO:0002676;GO:0004435;GO:0004672;GO:0005515;GO:0005576;GO:0005615;GO:0005737;GO:0006468;GO:0006816;GO:0006874;GO:0006887;GO:0006935;GO:0006954;GO:0007159;GO:0007267;GO:0007568;GO:0008009;GO:0008009;GO:0008201;GO:0009615;GO:0009636;GO:0009651;GO:0010535;GO:0010628;GO:0010759;GO:0010820;GO:0014068;GO:0014823;GO:0014911;GO:0016004;GO:0018894;GO:0030298;GO:…	-	K12499	ko04060;ko04062;ko04620;ko04621;ko04623;ko05020;ko05120;ko05142;ko05164;ko05168;ko05323;
CCNA1	chr13:37005966-37017019	skm1KD	skm1NC	OK	2.02335	1.3975	-0.533901	-1.29685	0.02645	0.102826	down	9606	8900	CCNA1	-	-	HGNC:1577|MIM:604036|Ensembl:ENSG00000133101|HPRD:04946|Vega:OTTHUMG00000016733	13	13q12.3-q13	cyclin A1	protein-coding	CCNA1	cyclin A1	O	cyclin-A1	20130106	GO:0000079;GO:0000082;GO:0000083;GO:0000086;GO:0000278;GO:0005515;GO:0005654;GO:0005829;GO:0007067;GO:0007141;GO:0007283;GO:0015630;GO:0019901;GO:0051301;	-	K06627	ko04110;ko04914;ko05161;ko05169;ko05200;ko05202;ko05203;ko05221;
CCND3	chr6:41902670-42016610	skm1KD	skm1NC	OK	201.934	310.709	0.62168	2.80778	5e-05	0.000730448	up	9606	896	CCND3	RP5-973N23.3	-	HGNC:1585|MIM:123834|Ensembl:ENSG00000112576|HPRD:00452|Vega:OTTHUMG00000014690	6	6p21	cyclin D3	protein-coding	CCND3	cyclin D3	O	D3-type cyclin|G1/S-specific cyclin D3|G1/S-specific cyclin-D3	20130106	GO:0000307;GO:0001934;GO:0004693;GO:0005515;GO:0005634;GO:0005737;GO:0007165;GO:0016020;GO:0019901;GO:0042098;GO:0045737;GO:0051301;	-	K10152	ko04110;ko04115;ko04151;ko04310;ko04510;ko04630;ko05162;ko05166;ko05203;
CCNDBP1	chr15:43477465-43489375	skm1KD	skm1NC	OK	16.4436	12.4406	-0.402471	-1.75748	0.0016	0.0127105	down	9606	23582	CCNDBP1	-	DIP1|GCIP|HHM	HGNC:1587|MIM:607089|Ensembl:ENSG00000166946|HPRD:06156|Vega:OTTHUMG00000130703	15	15q14-q15	cyclin D-type binding-protein 1	protein-coding	CCNDBP1	cyclin D-type binding-protein 1	O	D-type cyclin-interacting protein 1|cyclin-D1-binding protein 1|grap2 and cyclin-D-interacting protein|human homolog of Maid	20130106	GO:0005515;GO:0005634;GO:0005737;GO:0007049;GO:0051726;	-	-	-
CCNF	chr16:2479394-2508859	skm1KD	skm1NC	OK	21.475	25.422	0.243415	1.1302	0.04745	0.153506	up	9606	899	CCNF	-	FBX1|FBXO1	HGNC:1591|MIM:600227|Ensembl:ENSG00000162063|HPRD:02574|Vega:OTTHUMG00000128858	16	16p13.3	cyclin F	protein-coding	CCNF	cyclin F	O	F-box only protein 1|G2/mitotic-specific cyclin-F|cyclin-F	20130106	GO:0000320;GO:0001890;GO:0005515;GO:0005634;GO:0005814;GO:0007067;GO:0010826;GO:0016567;GO:0019005;GO:0031146;GO:0051301;	-	K10289	-
CCNG1	chr5:162864576-162872022	skm1KD	skm1NC	OK	30.9616	24.8655	-0.316333	-1.40445	0.01615	0.0725818	down	9606	900	CCNG1	-	CCNG	HGNC:1592|MIM:601578|Ensembl:ENSG00000113328|HPRD:03345|Vega:OTTHUMG00000130380	5	5q32-q34	cyclin G1	protein-coding	CCNG1	cyclin G1	O	cyclin-G|cyclin-G1	20130106	GO:0000079;GO:0005515;GO:0005634;GO:0006949;GO:0007067;GO:0007095;GO:0007420;GO:0010243;GO:0016049;GO:0019904;GO:0030425;GO:0043025;GO:0043066;GO:0048471;GO:0051301;	-	K10145	ko04115;
CCNG2	chr4:78078356-78091213	skm1KD	skm1NC	OK	3.25897	1.79331	-0.861794	-2.83859	5e-05	0.000730448	down	9606	901	CCNG2	-	-	HGNC:1593|MIM:603203|Ensembl:ENSG00000138764|HPRD:04438|Vega:OTTHUMG00000130100	4	4q21.1	cyclin G2	protein-coding	CCNG2	cyclin G2	O	cyclin-G2	20130106	GO:0000075;GO:0005737;GO:0007067;GO:0051301;	-	K10146	ko04115;
CCNT2	chr2:135676391-135716915	skm1KD	skm1NC	OK	2.16748	1.5193	-0.512614	-1.70985	0.0038	0.0248804	down	9606	905	CCNT2	-	CYCT2	HGNC:1600|MIM:603862|Ensembl:ENSG00000082258|HPRD:04839|Vega:OTTHUMG00000131712	2	2q21.3	cyclin T2	protein-coding	CCNT2	cyclin T2	O	SDS-stable vimentin-bound DNA fragment HEF42VIM22|cyclin T2a|cyclin T2b|cyclin-T2|subunit of positive elongation transcription factor b	20130106	GO:0000079;GO:0005634;GO:0005654;GO:0006351;GO:0006366;GO:0006367;GO:0006368;GO:0007049;GO:0007179;GO:0010467;GO:0016032;GO:0019048;GO:0019901;GO:0045944;GO:0051301;	-	K15188	ko05202;
CCT3	chr1:156278751-156316785	skm1KD	skm1NC	OK	532.189	747.621	0.490368	2.08799	0.0004	0.00423404	up	9606	7203	CCT3	RP11-443G18.6	CCT-gamma|CCTG|PIG48|TCP-1-gamma|TRIC5	HGNC:1616|MIM:600114|Ensembl:ENSG00000163468|HPRD:08969|Vega:OTTHUMG00000024061	1	1q23	chaperonin containing TCP1. subunit 3 (gamma)	protein-coding	CCT3	chaperonin containing TCP1. subunit 3 (gamma)	O	T-complex protein 1 subunit gamma|T-complex protein 1. gamma subunit|TCP1 (t-complex-1) ring complex. polypeptide 5|hTRiC5	20130106	GO:0005515;GO:0005524;GO:0005737;GO:0005829;GO:0005832;GO:0005856;GO:0005874;GO:0005886;GO:0006457;GO:0044267;GO:0051082;GO:0051084;	-	K09495	-
CCT6B	chr17:33254877-33288528	skm1KD	skm1NC	OK	4.19761	2.40247	-0.805052	-2.12498	0.0007	0.00657346	down	9606	10693	CCT6B	-	CCT-zeta-2|CCTZ-2|Cctz2|TCP-1-zeta-2|TSA303	HGNC:1621|MIM:610730|Ensembl:ENSG00000132141|HPRD:09873|Vega:OTTHUMG00000179770	17	17q12	chaperonin containing TCP1. subunit 6B (zeta 2)	protein-coding	CCT6B	chaperonin containing TCP1. subunit 6B (zeta 2)	O	T-complex protein 1 subunit zeta-2|T-complex protein 1. zeta-2 subunit|testis-specific Tcp20|testis-specific protein TSA303	20130106	GO:0005524;GO:0005737;GO:0006457;GO:0007283;GO:0008565;GO:0015031;GO:0051082;GO:0051131;	-	K09498	-
CCT7	chr2:73461363-73480150	skm1KD	skm1NC	OK	294.657	403.117	0.452161	1.86078	0.00105	0.00910226	up	9606	10574	CCT7	-	CCTETA|CCTH|NIP7-1|TCP1ETA	HGNC:1622|MIM:605140|Ensembl:ENSG00000135624|HPRD:06896|Vega:OTTHUMG00000152765	2	2p13.2	chaperonin containing TCP1. subunit 7 (eta)	protein-coding	CCT7	chaperonin containing TCP1. subunit 7 (eta)	O	CCT-eta|HIV-1 Nef interacting protein|HIV-1 Nef-interacting protein|T-complex protein 1 subunit eta|TCP-1-eta|chaperonin containing t-complex polypeptide 1. eta subunit	20130106	GO:0005524;GO:0005737;GO:0005739;GO:0005829;GO:0005832;GO:0005874;GO:0006457;GO:0042802;GO:0044267;GO:0051082;GO:0051084;	-	K09499	-
CCZ1	chr7:5938340-5965603	skm1KD	skm1NC	OK	9.50039	7.40689	-0.359119	-1.30056	0.02285	0.0929639	down	9606	51622	CCZ1	CGI-43	C7orf28A|CCZ1A|H_DJ1163J12.2	HGNC:21691|Ensembl:ENSG00000122674|HPRD:12915|Vega:OTTHUMG00000155502	7	7p22.1	CCZ1 vacuolar protein trafficking and biogenesis associated homolog (S. cerevisiae)	protein-coding	CCZ1	CCZ1 vacuolar protein trafficking and biogenesis associated homolog (S. cerevisiae)	O	H_NH0577018.2|vacuolar fusion protein CCZ1 homolog	20130106	GO:0005765;	-	-	-
CD151	chr11:832951-838835	skm1KD	skm1NC	OK	145.164	180.52	0.314478	1.45626	0.0122	0.0591472	up	9606	977	CD151	-	GP27|MER2|PETA-3|RAPH|SFA1|TSPAN24	HGNC:1630|MIM:602243|Ensembl:ENSG00000177697|HPRD:03763|Vega:OTTHUMG00000133311	11	11p15.5	CD151 molecule (Raph blood group)	protein-coding	CD151	CD151 molecule (Raph blood group)	O	CD151 antigen|CD151 antigen (Raph blood group)|hemidesmosomal tetraspanin CD151|membrane glycoprotein SFA-1|platelet surface glycoprotein gp27|platelet-endothelial cell tetraspan antigen 3|platelet-endothelial tetraspan antigen 3|tetraspanin-24|tspan-24	20130106	GO:0005515;GO:0005829;GO:0005886;GO:0005887;GO:0007155;GO:0016020;GO:0016477;GO:0031581;GO:0034329;GO:0042098;	-	K06537	-
CD164	chr6:109687716-109703762	skm1KD	skm1NC	OK	38.469	31.4055	-0.29268	-1.29576	0.02615	0.102286	down	9606	8763	CD164	RP11-425D10.9	MGC-24|MUC-24|endolyn	HGNC:1632|MIM:603356|Ensembl:ENSG00000135535|HPRD:04523|Vega:OTTHUMG00000015339	6	6q21	CD164 molecule. sialomucin	protein-coding	CD164	CD164 molecule. sialomucin	O	CD164 antigen. sialomucin|MGC-24v|multi-glycosylated core protein 24|sialomucin core protein 24	20130106	GO:0005515;GO:0005576;GO:0005764;GO:0005765;GO:0005768;GO:0005886;GO:0005887;GO:0006955;GO:0007155;GO:0007157;GO:0007162;GO:0007165;GO:0007275;GO:0007517;GO:0008285;GO:0010008;GO:0030097;	-	K06546	ko04142;
CD19	chr16:28943259-28950668	skm1KD	skm1NC	OK	2.1	2.86012	0.445687	1.28212	0.02435	0.0971665	up	9606	930	CD19	-	B4|CVID3	HGNC:1633|MIM:107265|Ensembl:ENSG00000177455|HPRD:00113|Vega:OTTHUMG00000097049	16	16p11.2	CD19 molecule	protein-coding	CD19	CD19 molecule	O	B-lymphocyte antigen CD19|B-lymphocyte surface antigen B4|T-cell surface antigen Leu-12|differentiation antigen CD19	20130106	GO:0005057;GO:0005886;GO:0005887;GO:0006968;GO:0007166;GO:0009897;GO:0050776;	-	K06465	ko04151;ko04640;ko04662;ko05169;ko05340;
CD1D	chr1:158149736-158156216	skm1KD	skm1NC	OK	6.0044	4.745	-0.339613	-1.33544	0.0204	0.0858023	down	9606	912	CD1D	-	CD1A|R3	HGNC:1637|MIM:188410|Ensembl:ENSG00000158473|HPRD:01780|Vega:OTTHUMG00000022436	1	1q22-q23	CD1d molecule	protein-coding	CD1D	CD1d molecule	O	CD1D antigen. d polypeptide|HMC class I antigen-like glycoprotein CD1D|R3G1|T-cell surface glycoprotein CD1d|antigen-presenting glycoprotein CD1d|differentiation antigen CD1-alpha-3|thymocyte antigen CD1D	20130106	GO:0004872;GO:0005737;GO:0005765;GO:0005887;GO:0009986;GO:0010008;GO:0016045;GO:0019048;GO:0030881;GO:0030882;GO:0030884;GO:0034113;GO:0042102;GO:0042393;GO:0043499;GO:0045058;GO:0045087;GO:0045089;GO:0048006;GO:0050839;	-	K06448	ko04640;ko05146;
CD2BP2	chr16:30362086-30366682	skm1KD	skm1NC	OK	35.3733	42.1534	0.252985	1.18164	0.0393	0.134994	up	9606	10421	CD2BP2	-	FWP010|LIN1|PPP1R59|Snu40|U5-52K	HGNC:1656|MIM:604470|Ensembl:ENSG00000169217|HPRD:05127|Vega:OTTHUMG00000132397	16	16p11.2	CD2 (cytoplasmic tail) binding protein 2	protein-coding	CD2BP2	CD2 (cytoplasmic tail) binding protein 2	O	CD2 antigen (cytoplasmic tail) binding protein 2|CD2 antigen cytoplasmic tail-binding protein 2|CD2 cytoplasmic domain-binding protein 2|U5 snRNP 52K protein|protein phosphatase 1. regulatory subunit 59	20130106	GO:0000244;GO:0000398;GO:0005515;GO:0005634;GO:0005654;GO:0005654;GO:0005682;GO:0005737;GO:0008380;GO:0010467;GO:0010923;GO:0016607;GO:0043021;GO:0046540;	-	K13099	-
CD300A	chr17:72462521-72480933	skm1KD	skm1NC	OK	14.2653	17.4188	0.288134	1.23418	0.03335	0.120237	up	9606	11314	CD300A	-	CLM-8|CMRF-35-H9|CMRF-35H|CMRF35-H|CMRF35-H9|CMRF35H|CMRF35H9|IGSF12|IRC1|IRC1/IRC2|IRC2|IRp60	HGNC:19319|MIM:606790|Ensembl:ENSG00000167851|HPRD:09492|Vega:OTTHUMG00000067612	17	17q25.1	CD300a molecule	protein-coding	CD300A	CD300a molecule	O	CD300 antigen-like family member A|CD300a antigen|CMRF35-like molecule 8|CMRF35H leukocyte immunoglobulin-like receptor|NK inhibitory receptor|immunoglobulin superfamily member 12|inhibitory receptor protein 60|leukocyte membrane antigen	20121230	GO:0005886;GO:0007155;GO:0016021;	-	K06719	-
CD33	chr19:51728334-51743274	skm1KD	skm1NC	OK	26.3957	31.9473	0.275391	1.16542	0.04535	0.148223	up	9606	945	CD33	-	SIGLEC-3|SIGLEC3|p67	HGNC:1659|MIM:159590|Ensembl:ENSG00000105383|HPRD:01165	19	19q13.3	CD33 molecule	protein-coding	CD33	CD33 molecule	O	CD33 antigen (gp67)|gp67|myeloid cell surface antigen CD33|sialic acid binding Ig-like lectin 3|sialic acid-binding Ig-like lectin 3	20130123	GO:0004872;GO:0005886;GO:0005887;GO:0007155;GO:0007165;GO:0007267;GO:0008285;GO:0009897;	-	K06473	ko04640;
CD37	chr19:49838676-49865714	skm1KD	skm1NC	OK	102.817	71.1003	-0.532157	-2.41798	5e-05	0.000730448	down	9606	951	CD37	-	GP52-40|TSPAN26	HGNC:1666|MIM:151523|Ensembl:ENSG00000104894|HPRD:01053	19	19q13.3	CD37 molecule	protein-coding	CD37	CD37 molecule	O	CD37 antigen|cell differentiation antigen 37|leukocyte antigen CD37|leukocyte surface antigen CD37|tetraspanin-26|tspan-26	20121230	GO:0001772;GO:0002639;GO:0002920;GO:0005515;GO:0016021;	-	K06475	ko04640;
CD4	chr12:6898637-6929976	skm1KD	skm1NC	OK	15.2655	8.79453	-0.795592	-3.38951	5e-05	0.000730448	down	9606	920	CD4	-	CD4mut	HGNC:1678|MIM:186940|Ensembl:ENSG00000010610|HPRD:01740|Vega:OTTHUMG00000168514	12	12p13.31	CD4 molecule	protein-coding	CD4	CD4 molecule	O	CD4 antigen (p55)|CD4 receptor|T-cell surface antigen T4/Leu-3|T-cell surface glycoprotein CD4	20130113	GO:0001816;GO:0001948;GO:0004872;GO:0004888;GO:0005201;GO:0005515;GO:0005769;GO:0005788;GO:0005789;GO:0005886;GO:0005886;GO:0006948;GO:0006955;GO:0007155;GO:0007165;GO:0007166;GO:0007167;GO:0007169;GO:0008270;GO:0009897;GO:0015026;GO:0016021;GO:0016032;GO:0019899;GO:0019901;GO:0030217;GO:0030260;GO:0031295;GO:0032507;GO:0042101;GO:0042289;GO:0042803;GO:0045058;GO:0045086;GO:0045087;GO:0045121;GO:…	-	K06454	ko04514;ko04612;ko04640;ko04660;ko05340;
CD47	chr3:107761940-107809935	skm1KD	skm1NC	OK	29.5202	23.5964	-0.323137	-1.50457	0.0103	0.0523768	down	9606	961	CD47	-	IAP|MER6|OA3	HGNC:1682|MIM:601028|Ensembl:ENSG00000196776|HPRD:03017|Vega:OTTHUMG00000044216	3	3q13.1-q13.2	CD47 molecule	protein-coding	CD47	CD47 molecule	O	CD47 antigen (Rh-related antigen. integrin-associated signal transducer)|CD47 glycoprotein|Rh-related antigen|antigen identified by monoclonal antibody 1D8|antigenic surface determinant protein OA3|integrin associated protein|integrin-associated protein|integrin-associated signal transducer|leukocyte surface antigen CD47	20130106	GO:0005515;GO:0005886;GO:0005887;GO:0007155;GO:0007229;GO:0007596;GO:0008228;GO:0008284;GO:0009617;GO:0022409;GO:0050729;GO:0050766;GO:0050870;GO:0050900;GO:0070053;GO:0070062;	-	K06266	ko04512;
CD63	chr12:56119229-56122910	skm1KD	skm1NC	OK	328.444	478.516	0.542919	2.51473	5e-05	0.000730448	up	9606	967	CD63	-	LAMP-3|ME491|MLA1|OMA81H|TSPAN30	HGNC:1692|MIM:155740|Ensembl:ENSG00000135404|HPRD:01121|Vega:OTTHUMG00000170454	12	12q12-q13	CD63 molecule	protein-coding	CD63	CD63 molecule	O	CD63 antigen|CD63 antigen (melanoma 1 antigen)|granulophysin|lysosomal-associated membrane protein 3|lysosome-associated membrane glycoprotein 3|melanoma-associated antigen ME491|melanoma-associated antigen MLA1|ocular melanoma-associated antigen|tetraspanin-30|tspan-30	20130123	GO:0002576;GO:0005765;GO:0005886;GO:0005887;GO:0007596;GO:0009986;GO:0010008;GO:0010633;GO:0030168;GO:0030855;GO:0031088;GO:0031902;GO:0032403;GO:0034613;GO:0043234;GO:0045785;GO:0045807;GO:2000680;	-	K06497	ko04142;
CD74	chr5:149781199-149792499	skm1KD	skm1NC	OK	14.7264	10.368	-0.506265	-2.04646	0.0004	0.00423404	down	9606	972	CD74	-	DHLAG|HLADG|II|Ia-GAMMA	HGNC:1697|MIM:142790|Ensembl:ENSG00000019582|HPRD:00825|Vega:OTTHUMG00000163559	5	5q32	CD74 molecule. major histocompatibility complex. class II invariant chain	protein-coding	CD74	CD74 molecule. major histocompatibility complex. class II invariant chain	O	CD74 antigen (invariant polypeptide of major histocompatibility complex. class II antigen-associated)|HLA class II histocompatibility antigen gamma chain|HLA-DR antigens-associated invariant chain|HLA-DR-gamma|Ia-associated invariant chain|MHC HLA-DR gamma chain|gamma chain of class II antigens|p33	20130106	GO:0000139;GO:0000187;GO:0001516;GO:0001540;GO:0001961;GO:0002606;GO:0002792;GO:0002830;GO:0002906;GO:0004896;GO:0005622;GO:0005765;GO:0005771;GO:0005773;GO:0005886;GO:0006461;GO:0006886;GO:0006952;GO:0007165;GO:0008283;GO:0009897;GO:0009986;GO:0012507;GO:0016021;GO:0016064;GO:0019883;GO:0019886;GO:0019955;GO:0030658;GO:0030666;GO:0030669;GO:0030890;GO:0032588;GO:0035691;GO:0035692;GO:0035693;GO:…	-	K06505	ko04612;ko05152;ko05168;
CD79B	chr17:62006097-62009704	skm1KD	skm1NC	OK	1.70934	3.81874	1.15966	2.6848	5e-05	0.000730448	up	9606	974	CD79B	-	AGM6|B29|IGB	HGNC:1699|MIM:147245|Ensembl:ENSG00000007312|HPRD:00922|Vega:OTTHUMG00000172294	17	17q23	CD79b molecule. immunoglobulin-associated beta	protein-coding	CD79B	CD79b molecule. immunoglobulin-associated beta	O	B-cell antigen receptor complex-associated protein beta chain|B-cell-specific glycoprotein B29|CD79b antigen (immunoglobulin-associated beta)|Ig-beta|immunoglobulin-associated B29 protein	20130106	GO:0004888;GO:0005634;GO:0005730;GO:0005737;GO:0005794;GO:0005886;GO:0005886;GO:0005887;GO:0006955;GO:0007165;GO:0009897;GO:0019815;GO:0050853;	-	K06507	ko04662;
CD83	chr6:14117486-14137148	skm1KD	skm1NC	OK	17.9602	21.6785	0.271461	1.18593	0.04285	0.142326	up	9606	9308	CD83	-	BL11|HB15	HGNC:1703|MIM:604534|Ensembl:ENSG00000112149|HPRD:05170|Vega:OTTHUMG00000014283	6	6p23	CD83 molecule	protein-coding	CD83	CD83 molecule	O	B-cell activation protein|CD83 antigen|CD83 antigen (activated B lymphocytes. immunoglobulin superfamily)|cell surface protein HB15|cell-surface glycoprotein|hCD83	20130106	GO:0005886;GO:0005887;GO:0006952;GO:0006959;GO:0007165;GO:0009897;GO:0014070;GO:0032713;GO:0032733;GO:0032743;GO:0043372;	-	K06510	-
CD86	chr3:121774208-121839988	skm1KD	skm1NC	OK	2.71599	0.713306	-1.92889	-4.42427	5e-05	0.000730448	down	9606	942	CD86	-	B7-2|B7.2|B70|CD28LG2|LAB72	HGNC:1705|MIM:601020|Ensembl:ENSG00000114013|HPRD:03011|Vega:OTTHUMG00000159482	3	3q21	CD86 molecule	protein-coding	CD86	CD86 molecule	O	B-lymphocyte activation antigen B7-2|BU63|CD86 antigen (CD28 antigen ligand 2. B7-2 antigen)|CTLA-4 counter-receptor B7.2|FUN-1|T-lymphocyte activation antigen CD86	20130106	GO:0002224;GO:0004872;GO:0005515;GO:0005886;GO:0006955;GO:0007267;GO:0008284;GO:0009897;GO:0015026;GO:0016021;GO:0019048;GO:0031295;GO:0042110;GO:0042113;GO:0043017;GO:0043231;GO:0045086;GO:0045404;GO:0045630;GO:0045893;GO:0051607;	-	K05413	ko04514;ko04620;ko04672;ko04940;ko05202;ko05320;ko05322;ko05323;ko05330;ko05332;ko05416;
CD9	chr12:6309481-6347437	skm1KD	skm1NC	OK	4.80323	3.016	-0.671371	-1.63844	0.0046	0.0286568	down	9606	928	CD9	GIG2	BTCC-1|DRAP-27|MIC3|MRP-1|TSPAN-29|TSPAN29	HGNC:1709|MIM:143030|Ensembl:ENSG00000010278|HPRD:00880|Vega:OTTHUMG00000044400	12	12p13.3	CD9 molecule	protein-coding	CD9	CD9 molecule	O	5H9 antigen|BA-2/p24 antigen|CD9 antigen|CD9 antigen (p24)|cell growth-inhibiting gene 2 protein|leukocyte antigen MIC3|motility related protein-1|tetraspanin-29	20130106	GO:0002576;GO:0005178;GO:0005515;GO:0005886;GO:0005887;GO:0006928;GO:0007155;GO:0007342;GO:0007420;GO:0007596;GO:0008285;GO:0009414;GO:0009897;GO:0014003;GO:0016324;GO:0030168;GO:0030168;GO:0030913;GO:0031092;	-	K06460	ko04640;
CDC20	chr1:43824625-43828873	skm1KD	skm1NC	OK	134.931	161.587	0.260088	1.21527	0.03645	0.128196	up	9606	991	CDC20	-	CDC20A|bA276H19.3|p55CDC	HGNC:1723|MIM:603618|Ensembl:ENSG00000117399|HPRD:04686|Vega:OTTHUMG00000007420	1	1p34.1	cell division cycle 20	protein-coding	CDC20	cell division cycle 20	O	CDC20 cell division cycle 20 homolog|cell division cycle 20 homolog|cell division cycle protein 20 homolog	20130118	GO:0000075;GO:0000087;GO:0000236;GO:0000278;GO:0000922;GO:0005515;GO:0005654;GO:0005680;GO:0005813;GO:0005819;GO:0005829;GO:0007049;GO:0007094;GO:0008022;GO:0008284;GO:0016567;GO:0019899;GO:0031145;GO:0031145;GO:0031915;GO:0040020;GO:0048471;GO:0050773;GO:0051301;GO:0051436;GO:0051437;GO:0051439;GO:0051488;GO:0090129;	-	K03363	ko04110;ko04114;ko04120;ko05166;ko05203;
CDC25A	chr3:48198667-48229801	skm1KD	skm1NC	OK	14.9591	32.6801	1.12739	5.17128	5e-05	0.000730448	up	9606	993	CDC25A	-	CDC25A2	HGNC:1725|MIM:116947|Ensembl:ENSG00000164045|HPRD:00305|Vega:OTTHUMG00000133535	3	3p21	cell division cycle 25A	protein-coding	CDC25A	cell division cycle 25A	O	CDC25A2-CAG isoform|M-phase inducer phosphatase 1|dual specificity phosphatase CDC25A	20130118	GO:0000075;GO:0000079;GO:0000082;GO:0000084;GO:0000086;GO:0000278;GO:0004725;GO:0005515;GO:0005654;GO:0005829;GO:0006260;GO:0007067;GO:0008283;GO:0009314;GO:0019901;GO:0034644;GO:0051301;	EC:3.1.3.48	K06645	ko04110;ko04914;
CDC26	chr9:116029289-116037869	skm1KD	skm1NC	OK	38.6858	48.9246	0.338759	1.43128	0.0124	0.0598284	up	9606	246184	CDC26	-	ANAPC12|APC12|C9orf17	HGNC:17839|MIM:614533|Ensembl:ENSG00000176386|HPRD:13012|Vega:OTTHUMG00000020521	9	9q32	cell division cycle 26	protein-coding	CDC26	cell division cycle 26	O	CDC26 subunit of anaphase promoting complex|anaphase-promoting complex subunit 12|anaphase-promoting complex subunit CDC26|cell division cycle 26 homolog|cell division cycle protein 26 homolog	20130122	GO:0000075;GO:0000278;GO:0005515;GO:0005654;GO:0005680;GO:0005829;GO:0007067;GO:0007094;GO:0031145;GO:0051301;GO:0051436;GO:0051437;GO:0051439;GO:0070979;	-	K03359	ko04110;ko04114;ko04120;ko04914;ko05166;
CDC34	chr19:531732-542087	skm1KD	skm1NC	OK	89.2493	128.104	0.521403	2.43917	5e-05	0.000730448	up	9606	997	CDC34	-	E2-CDC34|UBC3|UBCH3|UBE2R1	HGNC:1734|MIM:116948|Ensembl:ENSG00000099804|HPRD:00306|Vega:OTTHUMG00000180558	19	19p13.3	cell division cycle 34	protein-coding	CDC34	cell division cycle 34	O	cell division cycle 34 homolog|ubiquitin carrier protein|ubiquitin-conjugating enzyme E2 R1|ubiquitin-conjugating enzyme E2-32 KDA complementing|ubiquitin-conjugating enzyme E2-CDC34|ubiquitin-protein ligase R1	20130122	GO:0000082;GO:0000209;GO:0004842;GO:0004842;GO:0005515;GO:0005524;GO:0005634;GO:0005634;GO:0005730;GO:0005737;GO:0006270;GO:0006464;GO:0016567;GO:0016567;GO:0043161;GO:0043951;GO:0070936;	EC:6.3.2.19	K02207	ko04120;ko05168;
CDC37L1	chr9:4679565-4706594	skm1KD	skm1NC	OK	7.59784	9.93756	0.387302	1.35033	0.01945	0.083022	up	9606	55664	CDC37L1	RP11-6J24.5	CDC37B|HARC	HGNC:17179|MIM:610346|Ensembl:ENSG00000106993|HPRD:07120|Vega:OTTHUMG00000019465	9	9p24.1	cell division cycle 37-like 1	protein-coding	CDC37L1	cell division cycle 37-like 1	O	CDC37 cell division cycle 37 homolog-like 1|Hsp90-associating relative of Cdc37|cell division cycle 37 homolog (S. cerevisiae)-like 1|hsp90 co-chaperone Cdc37-like 1	20130118	GO:0005737;	-	-	-
CDC42BPB	chr14:103398715-103523742	skm1KD	skm1NC	OK	0.583681	0.419505	-0.476491	-1.23534	0.0327	0.118817	down	9606	9578	CDC42BPB	-	MRCKB	HGNC:1738|MIM:614062|Ensembl:ENSG00000198752|HPRD:08516|Vega:OTTHUMG00000171898	14	14q32.3	CDC42 binding protein kinase beta (DMPK-like)	protein-coding	CDC42BPB	CDC42 binding protein kinase beta (DMPK-like)	O	CDC42-binding protein kinase beta (DMPK-like)|CDC42BP-beta|DMPK-like beta|MRCK beta|myotonic dystrophy kinase-related CDC42-binding kinase beta|myotonic dystrophy protein kinase-like beta|serine/threonine-protein kinase MRCK beta	20130106	GO:0000287;GO:0004672;GO:0004674;GO:0005083;GO:0005524;GO:0005543;GO:0005737;GO:0005856;GO:0005886;GO:0005911;GO:0006468;GO:0006468;GO:0007010;GO:0007163;GO:0007165;GO:0016477;GO:0017048;GO:0031032;GO:0031252;GO:0031532;GO:0035556;GO:0042641;	EC:2.7.11.1	K16307	-
CDC42EP2	chr11:65082288-65089900	skm1KD	skm1NC	OK	5.36416	7.94987	0.567578	2.14076	5e-05	0.000730448	up	9606	10435	CDC42EP2	-	BORG1|CEP2	HGNC:16263|MIM:606132|Ensembl:ENSG00000149798|HPRD:09363|Vega:OTTHUMG00000165958	11	11q13	CDC42 effector protein (Rho GTPase binding) 2	protein-coding	CDC42EP2	CDC42 effector protein (Rho GTPase binding) 2	O	CRIB-containing BOGR1 protein|binder of Rho GTPases 1|cdc42 effector protein 2	20130106	GO:0001515;GO:0005100;GO:0005515;GO:0005737;GO:0005886;GO:0007015;GO:0008360;GO:0012505;GO:0015630;GO:0016020;GO:0017049;GO:0030036;GO:0030838;GO:0031274;GO:0031334;GO:0032321;	-	-	-
CDC42EP4	chr17:71279762-71308143	skm1KD	skm1NC	OK	5.73126	4.5264	-0.340487	-1.32077	0.0211	0.0880407	down	9606	23580	CDC42EP4	-	BORG4|CEP4|KAIA1777	HGNC:17147|MIM:605468|Ensembl:ENSG00000179604|HPRD:08383|Vega:OTTHUMG00000178419	17	17q24-q25	CDC42 effector protein (Rho GTPase binding) 4	protein-coding	CDC42EP4	CDC42 effector protein (Rho GTPase binding) 4	O	binder of Rho GTPases 4|cdc42 effector protein 4	20130106	GO:0005737;GO:0007266;GO:0008360;GO:0012505;GO:0015629;GO:0015630;GO:0016020;GO:0017049;GO:0031274;	-	-	-
CDC42SE2	chr5:130599701-130730382	skm1KD	skm1NC	OK	21.0426	15.2916	-0.460571	-2.01299	0.0006	0.0057968	down	9606	56990	CDC42SE2	-	SPEC2	HGNC:18547|Ensembl:ENSG00000158985|HPRD:16695|Vega:OTTHUMG00000162692	5	5q31.1	CDC42 small effector 2	protein-coding	CDC42SE2	CDC42 small effector 2	O	CDC42 small effector protein 2|non-kinase Cdc42 effector protein SPEC2|small effector of CDC42 protein 2	20130106	GO:0001891;GO:0005198;GO:0005515;GO:0005634;GO:0005730;GO:0005737;GO:0005856;GO:0005886;GO:0006909;GO:0008360;GO:0009966;GO:0042995;GO:0043231;	-	-	-
CDC6	chr17:38444145-38459413	skm1KD	skm1NC	OK	14.5249	17.6326	0.279715	1.23335	0.0329	0.119364	up	9606	990	CDC6	-	CDC18L|HsCDC18|HsCDC6	HGNC:1744|MIM:602627|Ensembl:ENSG00000094804|HPRD:04022|Vega:OTTHUMG00000133324	17	17q21.3	cell division cycle 6	protein-coding	CDC6	cell division cycle 6	O	CDC6 cell division cycle 6 homolog|CDC6-related protein|cdc18-related protein|cell division control protein 6 homolog|cell division cycle 6 homolog|p62(cdc6)	20130118	GO:0000075;GO:0000076;GO:0000079;GO:0000082;GO:0000083;GO:0000084;GO:0000166;GO:0000216;GO:0000278;GO:0000922;GO:0003682;GO:0005515;GO:0005524;GO:0005634;GO:0005654;GO:0005737;GO:0005829;GO:0006260;GO:0007067;GO:0007089;GO:0008156;GO:0008285;GO:0017111;GO:0019900;GO:0051233;GO:0051301;GO:0051984;GO:0071777;GO:0090007;	-	K02213	ko04110;
CDC7	chr1:91966403-91991321	skm1KD	skm1NC	OK	8.33522	6.6093	-0.334723	-1.32219	0.02325	0.0939892	down	9606	8317	CDC7	-	CDC7L1|HsCDC7|Hsk1|huCDC7	HGNC:1745|MIM:603311|Ensembl:ENSG00000097046|HPRD:10345|Vega:OTTHUMG00000047810	1	1p22	cell division cycle 7	protein-coding	CDC7	cell division cycle 7	O	CDC7 (cell division cycle 7. S. cerevisiae. homolog)-like 1|CDC7-related kinase|cell division cycle 7 homolog|cell division cycle 7-like protein 1|cell division cycle 7-related protein kinase	20130118	GO:0000075;GO:0000082;GO:0000216;GO:0000278;GO:0004674;GO:0005524;GO:0005634;GO:0005654;GO:0005737;GO:0006260;GO:0008284;GO:0016301;GO:0033261;GO:0046872;GO:0051301;	EC:2.7.11.1	K02214	ko04110;
CDC73	chr1:193091087-193223942	skm1KD	skm1NC	OK	4.74765	5.92261	0.319018	1.26292	0.02825	0.107435	up	9606	79577	CDC73	-	C1orf28|HPTJT|HRPT2|HYX	HGNC:16783|MIM:607393|Ensembl:ENSG00000134371|HPRD:09581|Vega:OTTHUMG00000035676	1	1q25	cell division cycle 73	protein-coding	CDC73	cell division cycle 73	O	Paf1/RNA polymerase II complex component|cell division cycle 73. Paf1/RNA polymerase II complex component. homolog|cell division cycle protein 73 homolog|hyperparathyroidism 2 protein|parafibromin	20130118	GO:0000122;GO:0000993;GO:0001711;GO:0005515;GO:0005634;GO:0006351;GO:0006378;GO:0007049;GO:0008285;GO:0010390;GO:0016055;GO:0016593;GO:0019827;GO:0030177;GO:0031442;GO:0031648;GO:0032968;GO:0033523;GO:0045638;GO:0045749;GO:0045944;GO:0048147;GO:0050680;GO:0071222;GO:2000134;	-	K15175	-
CDCA5	chr11:64844926-64851615	skm1KD	skm1NC	OK	79.1791	98.4259	0.313918	1.45994	0.01145	0.0564408	up	9606	113130	CDCA5	-	SORORIN	HGNC:14626|MIM:609374|Ensembl:ENSG00000146670|HPRD:13016|Vega:OTTHUMG00000150420	11	11q12.1	cell division cycle associated 5	protein-coding	CDCA5	cell division cycle associated 5	O	cell division cycle-associated protein 5|p35|sororin	20130106	GO:0000082;GO:0000790;GO:0003682;GO:0005515;GO:0005634;GO:0005634;GO:0005730;GO:0005737;GO:0005886;GO:0006302;GO:0007064;GO:0007067;GO:0007076;GO:0007080;GO:0008278;GO:0051301;GO:0051329;GO:0071922;	-	-	-
CDCA7L	chr7:21582832-21985542	skm1KD	skm1NC	OK	28.0382	39.7456	0.503404	2.29992	0.0001	0.00133043	up	9606	55536	CDCA7L	-	JPO2|R1|RAM2	HGNC:30777|MIM:609685|Ensembl:ENSG00000164649|HPRD:11481|Vega:OTTHUMG00000128429	7	7p15.3	cell division cycle associated 7-like	protein-coding	CDCA7L	cell division cycle associated 7-like	O	cell division cycle-associated 7-like protein|transcription factor RAM2	20130106	GO:0005634;GO:0005730;GO:0005737;GO:0006351;GO:0006355;GO:0008284;	-	-	-
CDCA8	chr1:38158158-38175391	skm1KD	skm1NC	OK	26.6687	21.8123	-0.290006	-1.2997	0.02375	0.0954668	down	9606	55143	CDCA8	-	BOR|BOREALIN|DasraB|MESRGP	HGNC:14629|MIM:609977|Ensembl:ENSG00000134690|HPRD:13017|Vega:OTTHUMG00000004320	1	1p34.3	cell division cycle associated 8	protein-coding	CDCA8	cell division cycle associated 8	O	Dasra B|borealin|cell division cycle-associated protein 8|dasra-B|hDasra-B|pluripotent embryonic stem cell-related gene 3 protein	20130106	GO:0000087;GO:0000089;GO:0000236;GO:0000278;GO:0000775;GO:0005515;GO:0005634;GO:0005730;GO:0005825;GO:0005829;GO:0032133;GO:0043234;GO:0051276;GO:0051301;	-	K11514	-
CDH22	chr20:44802375-44880334	skm1KD	skm1NC	OK	1.91801	0.726726	-1.40012	-3.78272	5e-05	0.000730448	down	9606	64405	CDH22	-	C20orf25|dJ998H6.1	HGNC:13251|MIM:609920|Ensembl:ENSG00000149654|HPRD:13018|Vega:OTTHUMG00000033073	20	20q13.1	cadherin 22. type 2	protein-coding	CDH22	cadherin 22. type 2	O	PB-cadherin|cadherin-22|cadherin-like 22|ortholog of rat PB-cadherin|pituitary and brain cadherin	20121230	GO:0005509;GO:0005886;GO:0007156;GO:0016021;	-	K06812	-
CDK12	chr17:37617738-37690800	skm1KD	skm1NC	OK	4.19635	5.44808	0.376612	1.64745	0.00405	0.0260647	up	9606	51755	CDK12	-	CRK7|CRKR|CRKRS|hCDK12	HGNC:24224|Ensembl:ENSG00000167258|HPRD:10849|Vega:OTTHUMG00000133214	17	17q12	cyclin-dependent kinase 12	protein-coding	CDK12	cyclin-dependent kinase 12	O	CDC2-related protein kinase 7|Cdc2-related kinase. arginine/serine-rich|cell division cycle 2-related protein kinase 7|cell division protein kinase 12	20130108	GO:0002944;GO:0004672;GO:0004693;GO:0005515;GO:0005524;GO:0005634;GO:0005730;GO:0006397;GO:0008353;GO:0008380;GO:0016607;GO:0019908;GO:0030332;GO:0043405;GO:0046777;GO:0070816;	-	K08819	-
CDK16	chrX:47077527-47089394	skm1KD	skm1NC	OK	49.4364	58.8114	0.250522	1.17476	0.0415	0.139649	up	9606	5127	CDK16	-	PCTAIRE|PCTAIRE1|PCTGAIRE|PCTK1	HGNC:8749|MIM:311550|Ensembl:ENSG00000102225|HPRD:02409|Vega:OTTHUMG00000021438	X	Xp11	cyclin-dependent kinase 16	protein-coding	CDK16	cyclin-dependent kinase 16	O	PCTAIRE-motif protein kinase 1|cell division protein kinase 16|serine/threonine-protein kinase PCTAIRE-1	20130106	GO:0004674;GO:0004693;GO:0005515;GO:0005524;GO:0005737;GO:0006468;GO:0006887;GO:0007283;GO:0008021;GO:0030054;GO:0030133;GO:0030252;GO:0031175;GO:0031234;GO:0043005;GO:0061178;	EC:2.7.11.22	K08820	-
CDK18	chr1:205473683-205501921	skm1KD	skm1NC	OK	8.29455	4.6469	-0.835894	-3.39303	5e-05	0.000730448	down	9606	5129	CDK18	RP11-288G13.1	PCTAIRE|PCTAIRE3|PCTK3	HGNC:8751|MIM:169190|Ensembl:ENSG00000117266|HPRD:01354|Vega:OTTHUMG00000037203	1	1q31-q32	cyclin-dependent kinase 18	protein-coding	CDK18	cyclin-dependent kinase 18	O	PCTAIRE protein kinase 3|PCTAIRE-motif protein kinase 3|cell division protein kinase 18|serine/threonine-protein kinase PCTAIRE-3	20130106	GO:0004674;GO:0004693;GO:0004871;GO:0005524;GO:0005575;GO:0006468;GO:0007165;	EC:2.7.11.22	K15596	-
CDK2AP1	chr12:123745539-123756687	skm1KD	skm1NC	OK	30.0087	36.3786	0.277712	1.22004	0.03585	0.126603	up	9606	8099	CDK2AP1	-	DOC1|DORC1|ST19|doc-1|p12DOC-1	HGNC:14002|MIM:602198|Ensembl:ENSG00000111328|HPRD:03726|Vega:OTTHUMG00000168854	12	12q24.31	cyclin-dependent kinase 2 associated protein 1	protein-coding	CDK2AP1	cyclin-dependent kinase 2 associated protein 1	O	CDK2-associated protein 1|Deleted in oral cancer-1|cyclin-dependent kinase 2-associated protein 1|deleted in oral cancer 1|putative oral cancer suppressor	20130106	GO:0000084;GO:0003677;GO:0005634;GO:0005737;GO:0006261;GO:0006468;	-	-	-
CDK2AP2	chr11:67273967-67276102	skm1KD	skm1NC	OK	129.467	160.859	0.313213	1.48129	0.0117	0.0573918	up	9606	10263	CDK2AP2	-	DOC-1R|p14	HGNC:30833|Ensembl:ENSG00000167797|HPRD:13242|Vega:OTTHUMG00000167676	11	11q13	cyclin-dependent kinase 2 associated protein 2	protein-coding	CDK2AP2	cyclin-dependent kinase 2 associated protein 2	O	CDK2-associated protein 2|DOC-1-related protein|cyclin-dependent kinase 2-associated protein 2|tumor suppressor deleted in oral cancer related 1	20130106	-	-	-	-
CDK5R1	chr17:30814104-30818271	skm1KD	skm1NC	OK	0.747634	1.06393	0.509004	1.25112	0.02995	0.11196	up	9606	8851	CDK5R1	-	CDK5P35|CDK5R|NCK5A|p23|p25|p35|p35nck5a	HGNC:1775|MIM:603460|Ensembl:ENSG00000176749|HPRD:04586|Vega:OTTHUMG00000132814	17	17q11.2	cyclin-dependent kinase 5. regulatory subunit 1 (p35)	protein-coding	CDK5R1	cyclin-dependent kinase 5. regulatory subunit 1 (p35)	O	CDK5 activator 1|TPKII regulatory subunit|cyclin-dependent kinase 5 activator 1|cyclin-dependent kinase 5 regulatory subunit 1|neuronal CDK5 activator|regulatory partner for CDK5 kinase|tau protein kinase II 23kDa subunit	20130106	GO:0000079;GO:0001764;GO:0004672;GO:0004693;GO:0005509;GO:0005515;GO:0005634;GO:0005737;GO:0005829;GO:0005886;GO:0007158;GO:0007213;GO:0007411;GO:0007411;GO:0007413;GO:0007420;GO:0007420;GO:0008283;GO:0009790;GO:0014069;GO:0016020;GO:0016301;GO:0016533;GO:0016534;GO:0018105;GO:0018107;GO:0019901;GO:0021549;GO:0021722;GO:0021766;GO:0021819;GO:0030182;GO:0030424;GO:0030425;GO:0030426;GO:0031175;GO:…	-	K11716	ko05010;ko05030;
CDK5R2	chr2:219824397-219826877	skm1KD	skm1NC	OK	0.767053	0.16523	-2.21485	-2.9114	0.00015	0.0018894	down	9606	8941	CDK5R2	-	NCK5AI|P39|p39nck5ai	HGNC:1776|MIM:603764|Ensembl:ENSG00000171450|HPRD:04790|Vega:OTTHUMG00000133083	2	2q35	cyclin-dependent kinase 5. regulatory subunit 2 (p39)	protein-coding	CDK5R2	cyclin-dependent kinase 5. regulatory subunit 2 (p39)	O	CDK5 activator 2|cyclin-dependent kinase 5 activator 2|cyclin-dependent kinase 5 activator isoform p39i|cyclin-dependent kinase 5 regulatory subunit 2|neuronal CDK5 activator isoform|p39I	20130106	GO:0000079;GO:0001764;GO:0005737;GO:0005886;GO:0008289;GO:0016533;GO:0016534;GO:0021549;GO:0021722;GO:0021766;GO:0021819;GO:0045956;	-	-	-
CDKN1B	chr12:12870301-12875305	skm1KD	skm1NC	OK	12.3421	10.1393	-0.283629	-1.12856	0.0469	0.152422	down	9606	1027	CDKN1B	-	CDKN4|KIP1|MEN1B|MEN4|P27KIP1	HGNC:1785|MIM:600778|Ensembl:ENSG00000111276|HPRD:02867|Vega:OTTHUMG00000149914	12	12p13.1-p12	cyclin-dependent kinase inhibitor 1B (p27. Kip1)	protein-coding	CDKN1B	cyclin-dependent kinase inhibitor 1B (p27. Kip1)	O	cyclin-dependent kinase inhibitor 1B	20130106	GO:0000075;GO:0000079;GO:0000080;GO:0000082;GO:0000082;GO:0000084;GO:0000278;GO:0004861;GO:0005072;GO:0005515;GO:0005634;GO:0005654;GO:0005737;GO:0005768;GO:0005829;GO:0006813;GO:0006917;GO:0006919;GO:0006977;GO:0007050;GO:0007173;GO:0007605;GO:0008284;GO:0008285;GO:0008285;GO:0008543;GO:0008656;GO:0010942;GO:0019903;GO:0030308;GO:0031116;GO:0033673;GO:0042326;GO:0043066;GO:0045732;GO:0045736;GO:…	-	K06624	ko04012;ko04066;ko04110;ko04151;ko05161;ko05162;ko05169;ko05200;ko05202;ko05203;ko05215;ko05220;ko05222;
CDKN1C	chr11:2904447-2906995	skm1KD	skm1NC	OK	1.87778	0.218291	-3.1047	-3.83408	5e-05	0.000730448	down	9606	1028	CDKN1C	-	BWCR|BWS|IMAGE|KIP2|WBS|p57	HGNC:1786|MIM:600856|Ensembl:ENSG00000129757|HPRD:02913|Vega:OTTHUMG00000010040	11	11p15.5	cyclin-dependent kinase inhibitor 1C (p57. Kip2)	protein-coding	CDKN1C	cyclin-dependent kinase inhibitor 1C (p57. Kip2)	O	cyclin-dependent kinase inhibitor 1C|cyclin-dependent kinase inhibitor p57|p57Kip2	20130106	GO:0000079;GO:0000080;GO:0000122;GO:0004861;GO:0005515;GO:0005634;GO:0005730;GO:0005737;GO:0007050;GO:0008285;GO:0030511;GO:0033673;GO:0042326;GO:0042551;GO:0045892;GO:0045893;GO:0050680;	-	K09993	ko04110;
CDNF	chr10:14861250-14879983	skm1KD	skm1NC	OK	0.985356	0.416024	-1.24398	-1.71878	0.0072	0.0402047	down	9606	441549	CDNF	-	ARMETL1	HGNC:24913|MIM:611233|Ensembl:ENSG00000185267|Vega:OTTHUMG00000017713	10	10p13	cerebral dopamine neurotrophic factor	protein-coding	CDNF	cerebral dopamine neurotrophic factor	O	ARMET-like protein 1|arginine-rich. mutated in early stage tumors-like 1|conserved dopamine neurotrophic factor	20121230	GO:0005576;GO:0008083;	-	-	-
CDYL2	chr16:80637675-80838175	skm1KD	skm1NC	OK	0.697961	1.13681	0.703774	1.49954	0.01145	0.0564408	up	9606	124359	CDYL2	-	PCCP1	HGNC:23030|Ensembl:ENSG00000166446|HPRD:10819|Vega:OTTHUMG00000177004	16	16q23.2	chromodomain protein. Y-like 2	protein-coding	CDYL2	chromodomain protein. Y-like 2	O	CDY-like 2|chromodomain Y-like protein 2|prostate cancer candidate protein 1. PCCP1	20130106	GO:0003824;GO:0005515;GO:0005634;	-	-	-
CEACAM4	chr19:42125343-42133442	skm1KD	skm1NC	OK	1.23314	0.538766	-1.19461	-1.95305	0.00225	0.016475	down	9606	1089	CEACAM4	-	CGM7|CGM7_HUMAN|NCA	HGNC:1816|Ensembl:ENSG00000105352|HPRD:07628|Vega:OTTHUMG00000151065	19	19q13.2	carcinoembryonic antigen-related cell adhesion molecule 4	protein-coding	CEACAM4	carcinoembryonic antigen-related cell adhesion molecule 4	O	Nonspecific cross-reacting antigen (NCA)|carcinoembryonic antigen CGM7|carcinoembryonic antigen gene family member 7|non-specific cross-reacting antigen W236|nonspecific cross-reacting antigen W236	20121230	GO:0005887;GO:0016020;	-	K06499	-
CEBPA	chr19:33790839-33793430	skm1KD	skm1NC	OK	147.259	229.701	0.641405	2.99132	5e-05	0.000730448	up	9606	1050	CEBPA	-	C/EBP-alpha|CEBP	HGNC:1833|MIM:116897|Ensembl:ENSG00000245848|HPRD:00296|Vega:OTTHUMG00000161461	19	19q13.1	CCAAT/enhancer binding protein (C/EBP). alpha	protein-coding	CEBPA	CCAAT/enhancer binding protein (C/EBP). alpha	O	CCAAT/enhancer-binding protein alpha	20130106	GO:0000050;GO:0000122;GO:0001889;GO:0001892;GO:0003677;GO:0003700;GO:0003705;GO:0005515;GO:0005634;GO:0006091;GO:0006351;GO:0006351;GO:0006366;GO:0006953;GO:0007005;GO:0008134;GO:0008203;GO:0008285;GO:0016363;GO:0019048;GO:0019221;GO:0019904;GO:0030099;GO:0030225;GO:0030324;GO:0031100;GO:0032403;GO:0033274;GO:0035189;GO:0042803;GO:0043565;GO:0044212;GO:0045600;GO:0045669;GO:0045944;GO:0045945;GO:…	-	K09055	ko05200;ko05202;ko05221;
CEBPE	chr14:23586514-23588820	skm1KD	skm1NC	OK	126.903	242.128	0.932046	4.28251	5e-05	0.000730448	up	9606	1053	CEBPE	-	C/EBP-epsilon|CRP1	HGNC:1836|MIM:600749|Ensembl:ENSG00000092067|HPRD:02852|Vega:OTTHUMG00000028719	14	14q11.2	CCAAT/enhancer binding protein (C/EBP). epsilon	protein-coding	CEBPE	CCAAT/enhancer binding protein (C/EBP). epsilon	O	CCAAT/enhancer-binding protein epsilon|c/EBP epsilon	20130106	GO:0003700;GO:0005634;GO:0005730;GO:0006351;GO:0006909;GO:0006952;GO:0030225;GO:0042089;GO:0042742;GO:0042803;GO:0043565;GO:0046982;GO:0071222;	-	K10051	ko05202;
CECR6	chr22:17597188-17602257	skm1KD	skm1NC	OK	1.90693	1.24449	-0.615693	-1.80018	0.002	0.0150274	down	9606	27439	CECR6	-	-	HGNC:1844|Ensembl:ENSG00000183307|HPRD:16704|Vega:OTTHUMG00000030471	22	-	cat eye syndrome chromosome region. candidate 6	protein-coding	CECR6	cat eye syndrome chromosome region. candidate 6	O	cat eye syndrome critical region protein 6	20130106	-	-	-	-
CEL	chr9:135937364-135947248	skm1KD	skm1NC	OK	0.476106	0.865129	0.861632	1.69197	0.004	0.025881	up	9606	1056	CEL	-	BAL|BSDL|BSSL|CELL|CEase|FAP|FAPP|LIPA|MODY8	HGNC:1848|MIM:114840|Ensembl:ENSG00000170835|HPRD:07509|Vega:OTTHUMG00000020855	9	9q34.3	carboxyl ester lipase (bile salt-stimulated lipase)	protein-coding	CEL	carboxyl ester lipase (bile salt-stimulated lipase)	O	bile salt-activated lipase|bile salt-dependent lipase. oncofetal isoform|bile-salt-activated lipase|bucelipase|carboxyl ester hydrolase|cholesterol esterase|fetoacinar pancreatic protein|lysophospholipase. pancreatic|pancreatic lysophospholipase|sterol esterase	20130107	GO:0003824;GO:0004091;GO:0004771;GO:0004771;GO:0004806;GO:0005576;GO:0005615;GO:0005737;GO:0005829;GO:0006629;GO:0006629;GO:0006641;GO:0006707;GO:0006707;GO:0008201;GO:0009062;GO:0016787;GO:0018350;GO:0030157;GO:0030299;GO:0044241;GO:0044258;GO:0044281;GO:0046514;GO:0047372;GO:0050253;	-	K12298	ko00100;ko00561;ko01100;ko04972;ko04975;
CELSR3	chr3:48673895-48700348	skm1KD	skm1NC	OK	2.38639	1.94922	-0.291931	-1.22122	0.0346	0.123417	down	9606	1951	CELSR3	-	CDHF11|EGFL1|FMI1|HFMI1|MEGF2|RESDA1	HGNC:3230|MIM:604264|Ensembl:ENSG00000008300|HPRD:09179|Vega:OTTHUMG00000133544	3	3p21.31	cadherin. EGF LAG seven-pass G-type receptor 3 (flamingo homolog. Drosophila)	protein-coding	CELSR3	cadherin. EGF LAG seven-pass G-type receptor 3 (flamingo homolog. Drosophila)	O	EGF-like protein 1|EGF-like-domain. multiple 1|anchor protein|cadherin EGF LAG seven-pass G-type receptor 3|cadherin family member 11|epidermal growth factor-like 1|epidermal growth factor-like protein 1|flamingo homolog 1|multiple EGF-like domains 2|multiple EGF-like domains protein 2|multiple epidermal growth factor-like domains protein 2	20130106	GO:0001764;GO:0004930;GO:0005509;GO:0005515;GO:0005886;GO:0007156;GO:0007186;GO:0007218;GO:0007413;GO:0016021;	-	K04602	-
CENPB	chr20:3764497-3767337	skm1KD	skm1NC	OK	162.051	193.87	0.258637	1.19021	0.0409	0.13844	up	9606	1059	CENPB	-	-	HGNC:1852|MIM:117140|Ensembl:ENSG00000125817|HPRD:00314|Vega:OTTHUMG00000031761	20	20p13	centromere protein B. 80kDa	protein-coding	CENPB	centromere protein B. 80kDa	O	CENP-B|centromere autoantigen B|major centromere autoantigen B	20130106	GO:0000775;GO:0003682;GO:0003696;GO:0005634;GO:0006355;GO:0019237;GO:0043565;	-	K11496	-
CENPF	chr1:214776531-214837914	skm1KD	skm1NC	OK	8.21269	5.65899	-0.53731	-2.4559	5e-05	0.000730448	down	9606	1063	CENPF	RP11-262H5.1	CENF|PRO1779|hcp-1	HGNC:1857|MIM:600236|Ensembl:ENSG00000117724|HPRD:02582|Vega:OTTHUMG00000036955	1	1q41	centromere protein F. 350/400kDa	protein-coding	CENPF	centromere protein F. 350/400kDa	O	AH antigen|CENP-F kinetochore protein|cell-cycle-dependent 350K nuclear protein|centromere protein F|centromere protein F. 350/400kDa (mitosin)|centromere protein F. 350/400ka (mitosin)|kinetochore protein CENPF|mitosin	20130118	GO:0000085;GO:0000087;GO:0000087;GO:0000087;GO:0000236;GO:0000278;GO:0000278;GO:0000775;GO:0000776;GO:0000785;GO:0000922;GO:0000940;GO:0000940;GO:0003682;GO:0005515;GO:0005634;GO:0005635;GO:0005737;GO:0005819;GO:0005829;GO:0006260;GO:0007059;GO:0007059;GO:0007094;GO:0007517;GO:0008022;GO:0008134;GO:0008283;GO:0010389;GO:0015031;GO:0015031;GO:0016202;GO:0016363;GO:0030154;GO:0030496;GO:0042493;GO:…	-	K11499	-
CENPM	chr22:42334740-42343148	skm1KD	skm1NC	OK	136.683	193.642	0.502555	2.32485	5e-05	0.000730448	up	9606	79019	CENPM	CTA-250D10.18-008	C22orf18|CENP-M|PANE1|bK250D10.2	HGNC:18352|MIM:610152|Ensembl:ENSG00000100162|HPRD:12798|Vega:OTTHUMG00000151277	22	22q13.2	centromere protein M	protein-coding	CENPM	centromere protein M	O	interphase centromere complex protein 39|proliferation associated nuclear element 1|proliferation-associated nuclear element protein 1	20130106	GO:0000087;GO:0000236;GO:0000278;GO:0000777;GO:0005634;GO:0005829;	-	K11505	-
CENPN	chr16:81009698-81066709	skm1KD	skm1NC	OK	36.3359	49.3029	0.440279	1.34031	0.0226	0.0923203	up	9606	55839	CENPN	BM-309	BM039|C16orf60|CENP-N|ICEN32	HGNC:30873|MIM:611509|Ensembl:ENSG00000166451|HPRD:12528|Vega:OTTHUMG00000137628	16	16q23.2	centromere protein N	protein-coding	CENPN	centromere protein N	O	interphase centromere complex protein 32	20130123	GO:0000087;GO:0000236;GO:0000278;GO:0000777;GO:0005654;GO:0005829;GO:0006334;GO:0034080;	-	K11506	-
CENPV	chr17:16245847-16256812	skm1KD	skm1NC	OK	49.3915	66.8359	0.43636	1.9857	0.00085	0.00766588	up	9606	201161	CENPV	-	3110013H01Rik|CENP-V|PRR6|p30	HGNC:29920|MIM:608139|Ensembl:ENSG00000166582|Vega:OTTHUMG00000059345	17	17p11.2	centromere protein V	protein-coding	CENPV	centromere protein V	O	nuclear protein p30|proline rich 6|proline-rich protein 6	20130106	GO:0000776;GO:0000777;GO:0001667;GO:0003674;GO:0005634;GO:0005730;GO:0005737;GO:0007067;GO:0015630;GO:0016846;GO:0031508;GO:0032467;GO:0033044;GO:0034508;GO:0051233;GO:0051301;	-	-	-
CENPW	chr6:126661252-126669754	skm1KD	skm1NC	OK	120.761	169.58	0.48981	2.16853	5e-05	0.000730448	up	9606	387103	CENPW	-	C6orf173|CUG2	HGNC:21488|MIM:611264|Ensembl:ENSG00000203760|HPRD:16660|Vega:OTTHUMG00000015518	6	6q22.32	centromere protein W	protein-coding	CENPW	centromere protein W	O	CENP-W|cancer-up-regulated gene 2 protein|cancer-upregulated gene 2	20121230	GO:0000278;GO:0000775;GO:0000776;GO:0000777;GO:0003677;GO:0005515;GO:0005730;GO:0007059;GO:0007059;GO:0007067;GO:0016363;GO:0034080;GO:0046982;GO:0051276;GO:0051301;GO:0051382;	-	-	-
CEP104	chr1:3728644-3773797	skm1KD	skm1NC	OK	1.89819	2.56835	0.436223	1.60951	0.00545	0.0324927	up	9606	9731	CEP104	RP1-286D6.4	GlyBP|KIAA0562	HGNC:24866|Ensembl:ENSG00000116198|HPRD:11091|Vega:OTTHUMG00000003507	1	1p36.32	centrosomal protein 104kDa	protein-coding	CEP104	centrosomal protein 104kDa	O	centrosomal protein of 104 kDa	20130122	GO:0005814;	-	K16458	-
CEP57	chr11:95523624-95565857	skm1KD	skm1NC	OK	14.6405	11.4534	-0.35419	-1.51343	0.00855	0.0457326	down	9606	9702	CEP57	-	MVA2|PIG8|TSP57	HGNC:30794|MIM:607951|Ensembl:ENSG00000166037|HPRD:16261|Vega:OTTHUMG00000167740	11	11q21	centrosomal protein 57kDa	protein-coding	CEP57	centrosomal protein 57kDa	O	FGF2-interacting protein|centrosomal protein of 57 kDa|proliferation-inducing protein 8|testis-specific protein 57|translokin	20130113	GO:0000060;GO:0000086;GO:0000278;GO:0005515;GO:0005634;GO:0005634;GO:0005730;GO:0005737;GO:0005794;GO:0005813;GO:0005829;GO:0005874;GO:0007286;GO:0008017;GO:0008543;GO:0015630;GO:0017134;GO:0034453;GO:0042803;GO:0043015;GO:0051260;	-	-	-
CEP70	chr3:138213186-138313129	skm1KD	skm1NC	OK	7.23914	5.78329	-0.323928	-1.21028	0.03315	0.119874	down	9606	80321	CEP70	-	BITE	HGNC:29972|MIM:614310|Ensembl:ENSG00000114107|HPRD:16779|Vega:OTTHUMG00000159891	3	3q22.3	centrosomal protein 70kDa	protein-coding	CEP70	centrosomal protein 70kDa	O	centrosomal protein of 70 kDa|p10-binding protein	20130106	GO:0000086;GO:0000278;GO:0005515;GO:0005634;GO:0005730;GO:0005737;GO:0005813;GO:0005829;GO:0031965;	-	-	-
CEPT1	chr1:111659953-111727724	skm1KD	skm1NC	OK	17.5964	13.3941	-0.393687	-1.22219	0.0337	0.121137	down	9606	10390	CEPT1	PRO1101	-	HGNC:24289|Ensembl:ENSG00000134255|HPRD:13024|Vega:OTTHUMG00000012357	1	1p13.3	choline/ethanolamine phosphotransferase 1	protein-coding	CEPT1	choline/ethanolamine phosphotransferase 1	O	choline/ethanolaminephosphotransferase|choline/ethanolaminephosphotransferase 1|hCEPT1	20130106	GO:0004142;GO:0004307;GO:0005789;GO:0006629;GO:0006644;GO:0006646;GO:0006646;GO:0006656;GO:0006657;GO:0016021;GO:0031965;GO:0044281;GO:0046474;GO:0046872;	-	K13644	ko00564;ko00565;ko01100;
CERKL	chr2:182321618-182521834	skm1KD	skm1NC	OK	11.3045	7.47345	-0.597049	-1.70275	0.00425	0.0270347	down	9606	375298	CERKL	-	RP26	HGNC:21699|MIM:608381|Ensembl:ENSG00000188452|HPRD:09757|Vega:OTTHUMG00000154315	2	2q31.3	ceramide kinase-like	protein-coding	CERKL	ceramide kinase-like	O	ceramide kinase-like protein	20121230	GO:0004143;GO:0005730;GO:0005730;GO:0005737;GO:0005783;GO:0005783;GO:0005794;GO:0005794;GO:0007205;GO:0043066;	-	-	-
CERS1	chr19:18979360-19006953	skm1KD	skm1NC	OK	14.0558	23.3329	0.731201	2.11307	0.0002	0.00237073	up	9606	10715	CERS1	-	LAG1|LASS1|UOG1	HGNC:14253|MIM:606919|Ensembl:ENSG00000223802|HPRD:12114	19	19p12	ceramide synthase 1	protein-coding	CERS1	ceramide synthase 1	O	longevity assurance (LAG1. S. cerevisiae) homolog 1|longevity assurance gene 1 protein homolog 1|protein UOG-1|upstream of GDF1	20130106	GO:0000139;GO:0003674;GO:0005789;GO:0006644;GO:0006665;GO:0016021;GO:0030148;GO:0043231;GO:0044281;GO:0046513;GO:0050291;	EC:2.3.1.24	K04710	ko00600;ko01100;
CERS4	chr19:8274216-8327304	skm1KD	skm1NC	OK	17.4417	23.882	0.453383	1.95982	0.0006	0.0057968	up	9606	79603	CERS4	-	LASS4|Trh1	HGNC:23747|Ensembl:ENSG00000090661|HPRD:13962|Vega:OTTHUMG00000172570	19	19p13.2	ceramide synthase 4	protein-coding	CERS4	ceramide synthase 4	O	LAG1 homolog. ceramide synthase 4|LAG1 longevity assurance homolog 4	20121230	GO:0003700;GO:0005789;GO:0006644;GO:0006665;GO:0016021;GO:0030148;GO:0031965;GO:0043565;GO:0044281;GO:0046513;GO:0050291;	EC:2.3.1.24	K04710	ko00600;ko01100;
CES3	chr16:66995131-67009052	skm1KD	skm1NC	OK	2.15447	0.930525	-1.21121	-3.33932	5e-05	0.000730448	down	9606	23491	CES3	UNQ869/PRO1887	ES31	HGNC:1865|MIM:605279|Ensembl:ENSG00000172828|HPRD:07014|Vega:OTTHUMG00000137525	16	16q22.1	carboxylesterase 3	protein-coding	CES3	carboxylesterase 3	O	carboxylesterase 3 (brain)|esterase 31|liver carboxylesterase 31 homolog	20130123	GO:0004091;GO:0005788;GO:0050253;GO:0080030;GO:0080031;GO:0080032;	EC:3.1.1.1	K15743	-
CFP	chrX:47483611-47489704	skm1KD	skm1NC	OK	64.0833	52.8742	-0.277384	-1.28565	0.02545	0.10023	down	9606	5199	CFP	-	BFD|PFC|PFD|PROPERDIN	HGNC:8864|MIM:300383|Ensembl:ENSG00000126759|HPRD:02308|Vega:OTTHUMG00000021451	X	Xp11.4	complement factor properdin	protein-coding	CFP	complement factor properdin	O	complement factor P|properdin|properdin P factor. complement	20130107	GO:0005576;GO:0005615;GO:0006955;GO:0006956;GO:0006957;GO:0030449;GO:0031012;GO:0042742;GO:0045087;	-	K15412	ko05168;
CGN	chr1:151483861-151511167	skm1KD	skm1NC	OK	2.94996	2.23648	-0.399468	-1.52475	0.0091	0.0476191	down	9606	57530	CGN	RP11-74C1.3	-	HGNC:17429|MIM:609473|Ensembl:ENSG00000143375|HPRD:10827|Vega:OTTHUMG00000012497	1	1q21	cingulin	protein-coding	CGN	cingulin	O	-	20130106	GO:0003774;GO:0003779;GO:0005515;GO:0005923;GO:0005923;GO:0007179;GO:0008150;GO:0016459;GO:0030054;	-	K06102	ko04530;
CHAC1	chr15:41245635-41248717	skm1KD	skm1NC	OK	16.8998	4.80337	-1.81489	-6.31608	5e-05	0.000730448	down	9606	79094	CHAC1	-	-	HGNC:28680|MIM:614587|Ensembl:ENSG00000128965|HPRD:14634|Vega:OTTHUMG00000130208	15	15q15.1	ChaC. cation transport regulator homolog 1 (E. coli)	protein-coding	CHAC1	ChaC. cation transport regulator homolog 1 (E. coli)	O	ChaC. cation transport regulator-like 1|blocks Notch protein|botch|cation transport regulator-like protein 1	20130106	GO:0005112;GO:0005515;GO:0005794;GO:0005802;GO:0005829;GO:0006986;GO:0007219;GO:0010955;GO:0022008;GO:0045746;GO:0070059;	-	K07232	-
CHCHD1	chr10:75541807-75543406	skm1KD	skm1NC	OK	173.145	242.853	0.488097	2.25875	5e-05	0.000730448	up	9606	118487	CHCHD1	-	C10orf34|C2360	HGNC:23518|MIM:608842|Ensembl:ENSG00000172586|HPRD:12313|Vega:OTTHUMG00000018475	10	10q22.2	coiled-coil-helix-coiled-coil-helix domain containing 1	protein-coding	CHCHD1	coiled-coil-helix-coiled-coil-helix domain containing 1	O	coiled-coil-helix-coiled-coil-helix domain-containing protein 1|nuclear protein C2360	20130106	GO:0005515;GO:0005634;GO:0005730;GO:0005737;GO:0005739;	-	-	-
CHCHD5	chr2:113342035-113346617	skm1KD	skm1NC	OK	105.187	172.305	0.712014	3.26953	5e-05	0.000730448	up	9606	84269	CHCHD5	-	C2orf9|MIC14	HGNC:17840|Ensembl:ENSG00000125611|HPRD:13046|Vega:OTTHUMG00000131312	2	2q13	coiled-coil-helix-coiled-coil-helix domain containing 5	protein-coding	CHCHD5	coiled-coil-helix-coiled-coil-helix domain containing 5	O	coiled-coil-helix-coiled-coil-helix domain-containing protein 5|mitochondrial intermembrane space cysteine motif protein of 14 kDa homolog	20121230	-	-	-	-
CHCHD6	chr3:126423117-126679244	skm1KD	skm1NC	OK	30.0741	38.1477	0.343076	1.51244	0.0092	0.047976	up	9606	84303	CHCHD6	-	CHCM1|PPP1R23	HGNC:28184|Ensembl:ENSG00000159685|HPRD:13047|Vega:OTTHUMG00000159601	3	3q21.3	coiled-coil-helix-coiled-coil-helix domain containing 6	protein-coding	CHCHD6	coiled-coil-helix-coiled-coil-helix domain containing 6	O	coiled coil helix cristae morphology 1|coiled coil helix cristae morphology protein 1|coiled-coil-helix cristae morphology 1|coiled-coil-helix-coiled-coil-helix domain-containing protein 6. mitochondrial|protein phosphatase 1. regulatory subunit 23	20130106	GO:0005515;GO:0005739;GO:0005743;GO:0006974;GO:0042407;	-	-	-
CHCHD7	chr8:57124314-57131176	skm1KD	skm1NC	OK	64.9008	81.5124	0.328782	1.50244	0.0084	0.0451103	up	9606	79145	CHCHD7	-	COX23	HGNC:28314|MIM:611238|Ensembl:ENSG00000170791|HPRD:13048|Vega:OTTHUMG00000074081	8	8q12.1	coiled-coil-helix-coiled-coil-helix domain containing 7	protein-coding	CHCHD7	coiled-coil-helix-coiled-coil-helix domain containing 7	O	COX23 cytochrome c oxidase assembly homolog|coiled-coil-helix-coiled-coil-helix domain-containing protein 7	20121230	GO:0005739;	-	-	-
CHCHD8	chr11:73583712-73587890	skm1KD	skm1NC	OK	129.543	162.384	0.325978	1.51945	0.00755	0.0418109	up	-	-	-	-	-	-	-	-	-	-	-	-	-	-	-	-	-	-	-
CHD2	chr15:93443550-93571237	skm1KD	skm1NC	OK	4.39513	3.18472	-0.464741	-1.4681	0.01145	0.0564408	down	9606	1106	CHD2	-	-	HGNC:1917|MIM:602119|Ensembl:ENSG00000173575|HPRD:03669|Vega:OTTHUMG00000149845	15	15q26	chromodomain helicase DNA binding protein 2	protein-coding	CHD2	chromodomain helicase DNA binding protein 2	O	ATP-dependent helicase CHD2|CHD-2|chromodomain-helicase-DNA-binding protein 2	20130106	GO:0003677;GO:0004003;GO:0005524;GO:0005634;GO:0006357;	EC:3.6.4.12	K11367	-
CHD7	chr8:61591323-61780586	skm1KD	skm1NC	OK	2.17364	2.76381	0.346546	1.47289	0.011	0.0547821	up	9606	55636	CHD7	-	HH5|IS3|KAL5	HGNC:20626|MIM:608892|Ensembl:ENSG00000171316|HPRD:10595|Vega:OTTHUMG00000165332	8	8q12.2	chromodomain helicase DNA binding protein 7	protein-coding	CHD7	chromodomain helicase DNA binding protein 7	O	ATP-dependent helicase CHD7|chromodomain helicase DNA binding protein 7 isoform CRA_e|chromodomain-helicase-DNA-binding protein 7	20130106	GO:0001501;GO:0001701;GO:0003007;GO:0003677;GO:0003682;GO:0004386;GO:0005515;GO:0005524;GO:0005634;GO:0005634;GO:0006351;GO:0006355;GO:0007417;GO:0007512;GO:0007605;GO:0007628;GO:0008015;GO:0016568;GO:0021545;GO:0030217;GO:0030540;GO:0035116;GO:0040018;GO:0042472;GO:0043584;GO:0048752;GO:0048806;GO:0048844;GO:0050890;GO:0060021;GO:0060041;GO:0060123;GO:0060173;GO:0060324;	EC:3.6.4.12	K14437	-
CHI3L1	chr1:203148058-203155922	skm1KD	skm1NC	OK	26.1587	54.3157	1.05408	4.79657	5e-05	0.000730448	up	9606	1116	CHI3L1	-	ASRT7|CGP-39|GP-39|GP39|HC-gp39|HCGP-3P|YKL-40|YKL40|YYL-40|hCGP-39	HGNC:1932|MIM:601525|Ensembl:ENSG00000133048|HPRD:03314|Vega:OTTHUMG00000042122	1	1q32.1	chitinase 3-like 1 (cartilage glycoprotein-39)	protein-coding	CHI3L1	chitinase 3-like 1 (cartilage glycoprotein-39)	O	39 kDa synovial protein|cartilage glycoprotein 39|chitinase-3-like protein 1	20130113	GO:0004568;GO:0005201;GO:0005578;GO:0005615;GO:0005737;GO:0005783;GO:0005975;GO:0006032;GO:0006954;GO:0007250;GO:0008061;GO:0009612;GO:0010800;GO:0030324;GO:0034612;GO:0043169;GO:0045766;GO:0051216;GO:0051897;GO:0070374;GO:0070555;GO:0070741;GO:0071347;GO:0071356;GO:0072606;	EC:3.2.1.14	K01183	ko00520;
CHID1	chr11:867858-915058	skm1KD	skm1NC	OK	27.2766	35.4722	0.379027	1.75585	0.0026	0.0185208	up	9606	66005	CHID1	GL008	SI-CLP	HGNC:28474|Ensembl:ENSG00000177830|HPRD:14550|Vega:OTTHUMG00000133314	11	11p15.5	chitinase domain containing 1	protein-coding	CHID1	chitinase domain containing 1	O	chitinase domain-containing protein 1|stabilin-1 interacting chitinase-like protein|stabilin-1-interacting chitinase-like protein	20130106	GO:0004568;GO:0005576;GO:0005764;GO:0005975;GO:0006032;GO:0043169;GO:0045087;	-	-	-
CHMP1B	chr18:11689135-11883144	skm1KD	skm1NC	OK	16.4669	11.5875	-0.507	-2.11599	0.00035	0.00381178	down	9606	57132	CHMP1B	-	C10orf2|C18-ORF2|C18orf2|CHMP1.5|Vps46-2|Vps46B|hVps46-2	HGNC:24287|MIM:606486|Ensembl:ENSG00000255112|HPRD:12106|Vega:OTTHUMG00000165820	18	18p11.21	charged multivesicular body protein 1B	protein-coding	CHMP1B	charged multivesicular body protein 1B	O	charged multivesicular body protein 1b|chromatin modifying protein 1B|chromatin-modifying protein 1b|vacuolar protein sorting 46-2|vacuolar protein sorting-associated protein 46-2	20130106	GO:0005515;GO:0005829;GO:0007049;GO:0015031;GO:0019904;GO:0031902;GO:0051301;	-	K12197	ko04144;
CHMP2B	chr3:87276412-87304698	skm1KD	skm1NC	OK	15.6691	12.4912	-0.327006	-1.3251	0.02115	0.0881274	down	9606	25978	CHMP2B	CGI-84	ALS17|CHMP2.5|DMT1|VPS2-2|VPS2B	HGNC:24537|MIM:609512|Ensembl:ENSG00000083937|HPRD:13174|Vega:OTTHUMG00000158982	3	3p11.2	charged multivesicular body protein 2B	protein-coding	CHMP2B	charged multivesicular body protein 2B	O	VPS2 homolog B|charged multivesicular body protein 2b|chromatin modifying protein 2B|vacuolar protein-sorting-associated protein 2-2	20130123	GO:0005622;GO:0005634;GO:0005737;GO:0005739;GO:0005829;GO:0008219;GO:0015031;GO:0016044;GO:0016197;GO:0019904;GO:0031902;	-	K12192	ko04144;
CHMP4A	chr14:24678786-24683036	skm1KD	skm1NC	OK	39.8003	54.1947	0.445371	2.0054	0.0006	0.0057968	up	9606	29082	CHMP4A	CDA04	C14orf123|CHMP4|CHMP4B|HSPC134|SHAX2|SNF7|SNF7-1|VPS32-1|VPS32A	HGNC:20274|MIM:610051|Ensembl:ENSG00000254505|HPRD:16597|Vega:OTTHUMG00000167036	14	14q12	charged multivesicular body protein 4A	protein-coding	CHMP4A	charged multivesicular body protein 4A	O	SNF7 homolog associated with Alix-2|Snf7 homologue associated with Alix 2|charged multivesicular body protein 4a|chromatin modifying protein 4A|vacuolar protein sorting-associated protein 32-1	20130106	GO:0005829;GO:0008289;GO:0015031;GO:0016044;GO:0016197;GO:0030659;GO:0031902;	-	K12194	ko04144;
CHORDC1	chr11:89933596-89956532	skm1KD	skm1NC	OK	12.7219	16.327	0.359945	1.51913	0.00875	0.0463301	up	9606	26973	CHORDC1	-	CHP1	HGNC:14525|MIM:604353|Ensembl:ENSG00000110172|HPRD:05072|Vega:OTTHUMG00000167305	11	11q14.3	cysteine and histidine-rich domain (CHORD) containing 1	protein-coding	CHORDC1	cysteine and histidine-rich domain (CHORD) containing 1	O	CHORD-containing protein 1|CHP-1|chord domain-containing protein 1|cysteine and histidine-rich domain (CHORD)-containing 1|cysteine and histidine-rich domain (CHORD)-containing. zinc-binding protein 1|cysteine and histidine-rich domain-containing protein 1|protein morgana	20130106	GO:0005515;GO:0005575;GO:0006950;GO:0008270;GO:0010824;GO:0046872;GO:0051879;GO:0061077;GO:0080134;GO:2000299;	-	-	-
CHP	chr15:41523436-41574083	skm1KD	skm1NC	OK	37.6709	31.072	-0.277836	-1.28379	0.0244	0.0973338	down	-	-	-	-	-	-	-	-	-	-	-	-	-	-	-	-	-	-	-
CHPF	chr2:220403668-220408487	skm1KD	skm1NC	OK	51.1671	65.312	0.352133	1.60411	0.00505	0.0306377	up	9606	79586	CHPF	UNQ651/PRO1281	CHSY2|CSS2	HGNC:24291|MIM:610405|Ensembl:ENSG00000123989|HPRD:10829|Vega:OTTHUMG00000058929	2	2q35	chondroitin polymerizing factor	protein-coding	CHPF	chondroitin polymerizing factor	O	N-acetylgalactosaminyl-proteoglycan 3-beta-glucuronosyltransferase II|N-acetylgalactosaminyltransferase 2|chondroitin glucuronyltransferase 2|chondroitin sulfate synthase 2|chondroitin-polymerizing factor|glucuronosyl-N-acetylgalactosaminyl-proteoglycan 4-beta-N-acetylgalactosaminyltransferase II	20130106	GO:0000139;GO:0005975;GO:0016021;GO:0030203;GO:0030204;GO:0030206;GO:0032580;GO:0044281;GO:0046872;GO:0047238;GO:0050510;	-	K00747	ko00532;ko01100;
CHRNA5	chr15:78857861-78913637	skm1KD	skm1NC	OK	5.53909	7.28726	0.395728	1.49107	0.01085	0.0543265	up	9606	1138	CHRNA5	-	LNCR2	HGNC:1959|MIM:118505|Ensembl:ENSG00000169684|HPRD:00334|Vega:OTTHUMG00000143858	15	15q24	cholinergic receptor. nicotinic. alpha 5 (neuronal)	protein-coding	CHRNA5	cholinergic receptor. nicotinic. alpha 5 (neuronal)	O	Cholinergic receptor. neuronal nicotinic. alpha polypeptide-5|acetylcholine receptor. nicotinic. alpha 5 (neuronal)|neuronal acetylcholine receptor subunit alpha-5|neuronal nicotinic acetylcholine receptor. alpha5 subunit	20130106	GO:0004889;GO:0004889;GO:0005886;GO:0005892;GO:0006810;GO:0007165;GO:0007268;GO:0015276;GO:0015464;GO:0030054;GO:0030425;GO:0035095;GO:0042166;GO:0043025;GO:0045211;	-	K04807	ko04080;
CHRNA7	chr15:32322685-32462384	skm1KD	skm1NC	OK	1.03847	0.66424	-0.64468	-1.42859	0.012	0.0585067	down	9606	1139	CHRNA7	-	CHRNA7-2|NACHRA7	HGNC:1960|MIM:118511|Ensembl:ENSG00000175344|HPRD:00339|Vega:OTTHUMG00000129285	15	15q14	cholinergic receptor. nicotinic. alpha 7 (neuronal)	protein-coding	CHRNA7	cholinergic receptor. nicotinic. alpha 7 (neuronal)	O	a7 nicotinic acetylcholine receptor|acetylcholine receptor. nicotinic. alpha 7 (neuronal)|alpha 7 neuronal nicotinic acetylcholine receptor|alpha-7 nicotinic cholinergic receptor subunit|cholinergic receptor. nicotinic. alpha polypeptide 7|neuronal acetylcholine receptor protein. alpha-7 chain|neuronal acetylcholine receptor subunit alpha-7	20130123	GO:0000187;GO:0001540;GO:0001666;GO:0004889;GO:0005886;GO:0005886;GO:0005892;GO:0006811;GO:0006816;GO:0006816;GO:0006874;GO:0007165;GO:0007268;GO:0007613;GO:0008284;GO:0015464;GO:0015643;GO:0016021;GO:0017081;GO:0030054;GO:0032720;GO:0032720;GO:0035094;GO:0042166;GO:0042221;GO:0042803;GO:0045211;GO:0045766;GO:0050890;GO:0050890;	-	K04809	ko04020;ko04080;ko04725;ko05033;ko05204;
CHST2	chr3:142838617-142842856	skm1KD	skm1NC	OK	3.30225	2.48406	-0.410751	-1.42821	0.0147	0.0676783	down	9606	9435	CHST2	-	C6ST|GST-2|GST2|Gn6ST-1|glcNAc6ST-1	HGNC:1970|MIM:603798|Ensembl:ENSG00000175040|HPRD:04814|Vega:OTTHUMG00000159351	3	3q24	carbohydrate (N-acetylglucosamine-6-O) sulfotransferase 2	protein-coding	CHST2	carbohydrate (N-acetylglucosamine-6-O) sulfotransferase 2	O	N-acetylglucosamine 6-O-sulfotransferase 1|carbohydrate (chondroitin 6/keratan) sulfotransferase 2|carbohydrate sulfotransferase 2|galactose/N-acetylglucosamine/N-acetylglucosamine 6-O-sulfotransferase 2	20121230	GO:0000139;GO:0001517;GO:0005802;GO:0005975;GO:0006044;GO:0006790;GO:0006954;GO:0007275;GO:0008146;GO:0016021;GO:0018146;GO:0030203;GO:0031228;GO:0042339;GO:0044281;	EC:2.8.2.-	K04745	ko00533;
CHTF18	chr16:838621-850733	skm1KD	skm1NC	OK	22.6286	28.6379	0.339777	1.58557	0.00705	0.0395318	up	9606	63922	CHTF18	LA16c-321D2.4	C16orf41|C321D2.2|C321D2.3|C321D2.4|CHL12|Ctf18|RUVBL	HGNC:18435|MIM:613201|Ensembl:ENSG00000127586|HPRD:13059|Vega:OTTHUMG00000047838	16	16p13.3	CTF18. chromosome transmission fidelity factor 18 homolog (S. cerevisiae)	protein-coding	CHTF18	CTF18. chromosome transmission fidelity factor 18 homolog (S. cerevisiae)	O	C321D2.3 (novel protein)|C321D2.4 (novel protein)|chromosome transmission fidelity protein 18 homolog|hCTF18|homolog of yeast CHL12|some homology with holliday junction DNA helicase RUVB like	20130106	GO:0003677;GO:0005524;GO:0005634;GO:0005737;GO:0006260;GO:0007049;GO:0017111;	-	K11269	-
CIB1	chr15:90773476-90777279	skm1KD	skm1NC	OK	138.002	215.963	0.646093	3.00264	5e-05	0.000730448	up	9606	10519	CIB1	-	CIB|KIP|KIP1|SIP2-28	HGNC:16920|MIM:602293|Ensembl:ENSG00000185043|HPRD:03800|Vega:OTTHUMG00000149808	15	15q25.3-q26	calcium and integrin binding 1 (calmyrin)	protein-coding	CIB1	calcium and integrin binding 1 (calmyrin)	O	CIBP|DNA-PKcs-interacting protein|DNA-dependent protein kinase interacting protein|SNK-interacting protein 2-28|Snk interacting protein 2-28|calcium and integrin binding protein 1|calcium and integrin binding. protein kinase interacting protein|calcium and integrin-binding protein 1|calcium- and integrin-binding protein|calmyrin|kinase-interacting protein	20130106	GO:0005509;GO:0005515;GO:0005654;GO:0005737;GO:0005737;GO:0005783;GO:0006302;GO:0006915;GO:0006974;GO:0007113;GO:0007155;GO:0008285;GO:0016020;GO:0016324;GO:0030175;GO:0042383;GO:0043495;GO:0070886;GO:0090004;	-	-	-
CIB3	chr19:16272178-16284286	skm1KD	skm1NC	OK	8.63922	20.2322	1.22768	3.76412	5e-05	0.000730448	up	9606	117286	CIB3	-	KIP3	HGNC:24580|MIM:610645|Ensembl:ENSG00000141977|HPRD:16713	19	19p13.12	calcium and integrin binding family member 3	protein-coding	CIB3	calcium and integrin binding family member 3	O	DNA-dependent protein kinase catalytic subunit-interacting protein 3|KIP 3|calcium and integrin-binding family member 3|kinase-interacting protein 3	20130113	GO:0005509;	-	-	-
CIC	chr19:42788816-42799949	skm1KD	skm1NC	OK	5.0781	3.86782	-0.392771	-1.67258	0.00405	0.0260647	down	9606	23152	CIC	-	-	HGNC:14214|MIM:612082|Ensembl:ENSG00000079432|HPRD:10831|Vega:OTTHUMG00000177694	19	19q13.2	capicua homolog (Drosophila)	protein-coding	CIC	capicua homolog (Drosophila)	O	protein capicua homolog	20130106	GO:0003677;GO:0005515;GO:0005634;GO:0006351;GO:0006355;	-	-	-
CILP2	chr19:19649073-19657468	skm1KD	skm1NC	OK	0.316126	0.856933	1.43868	3.08852	5e-05	0.000730448	up	9606	148113	CILP2	-	CLIP-2	HGNC:24213|MIM:612419|Ensembl:ENSG00000160161|HPRD:16714|Vega:OTTHUMG00000182148	19	19p13.11	cartilage intermediate layer protein 2	protein-coding	CILP2	cartilage intermediate layer protein 2	O	CILP-2|cartilage intermediate layer protein-like protein 2	20130108	GO:0004035;GO:0004551;GO:0005578;GO:0030246;	-	-	-
CINP	chr14:102814618-102829253	skm1KD	skm1NC	OK	25.9299	42.4023	0.709528	3.03951	5e-05	0.000730448	up	9606	51550	CINP	-	-	HGNC:23789|MIM:613362|Ensembl:ENSG00000100865|HPRD:16715|Vega:OTTHUMG00000171775	14	14q32.31	cyclin-dependent kinase 2 interacting protein	protein-coding	CINP	cyclin-dependent kinase 2 interacting protein	O	CDK2-interacting protein|cyclin-dependent kinase 2-interacting protein	20130123	GO:0005515;GO:0005634;GO:0006260;GO:0006281;GO:0007049;GO:0051301;	-	-	-
CIRH1A	chr16:69166498-69202937	skm1KD	skm1NC	OK	45.4886	55.435	0.285293	1.32238	0.0225	0.0920677	up	9606	84916	CIRH1A	-	CIRHIN|NAIC|TEX292|UTP4	HGNC:1983|MIM:607456|Ensembl:ENSG00000141076|HPRD:08468|Vega:OTTHUMG00000137570	16	16q22.1	cirrhosis. autosomal recessive 1A (cirhin)	protein-coding	CIRH1A	cirrhosis. autosomal recessive 1A (cirhin)	O	UTP4. small subunit (SSU) processome component. homolog|cirhin|testis expressed gene 292	20130106	GO:0003674;GO:0005515;GO:0005730;GO:0006351;GO:0006355;GO:0008150;	-	K14548	ko03008;
CISD1	chr10:60028861-60049019	skm1KD	skm1NC	OK	33.0341	42.1483	0.351521	1.56871	0.0064	0.0367581	up	9606	55847	CISD1	MDS029	C10orf70|ZCD1|mitoNEET	HGNC:30880|MIM:611932|Ensembl:ENSG00000122873|HPRD:12587|Vega:OTTHUMG00000018266	10	10q21.1	CDGSH iron sulfur domain 1	protein-coding	CISD1	CDGSH iron sulfur domain 1	O	CDGSH iron sulfur domain-containing protein 1|CDGSH iron-sulfur domain-containing protein 1|zinc finger CDGSH-type domain 1|zinc finger. CDGSH-type domain 1	20130106	GO:0005739;GO:0005741;GO:0016021;GO:0043457;GO:0046872;GO:0051537;	-	-	-
CISD2	chr4:103790134-103940896	skm1KD	skm1NC	OK	8.39258	11.8417	0.496691	2.15045	0.0003	0.00333343	up	9606	493856	CISD2	-	ERIS|Miner1|NAF-1|WFS2|ZCD2	HGNC:24212|MIM:611507|Ensembl:ENSG00000145354|HPRD:17413|Vega:OTTHUMG00000161014	4	4q24	CDGSH iron sulfur domain 2	protein-coding	CISD2	CDGSH iron sulfur domain 2	O	CDGSH iron-sulfur domain-containing protein 2|endoplasmic reticulum intermembrane small protein|mitoNEET related 1|mitoNEET-related 1 protein|nutrient-deprivation autophagy factor-1|zinc finger. CDGSH-type domain 2	20130106	GO:0000422;GO:0005515;GO:0005741;GO:0005783;GO:0005789;GO:0010259;GO:0010506;GO:0016021;GO:0042803;GO:0043234;GO:0046872;GO:0051537;	-	-	-
CISD3	chr17:36886509-36904558	skm1KD	skm1NC	OK	34.9815	62.9864	0.848449	3.20095	5e-05	0.000730448	up	9606	284106	CISD3	-	Miner2	HGNC:27578|MIM:611933|Ensembl:ENSG00000230055|Vega:OTTHUMG00000178426	17	17q12	CDGSH iron sulfur domain 3	protein-coding	CISD3	CDGSH iron sulfur domain 3	O	CDGSH iron sulfur domain-containing protein 3. mitochondrial|CDGSH iron-sulfur domain-containing protein 3. mitochondrial|mitoNEET related 2|mitoNEET-related protein 2	20121230	GO:0005739;GO:0046872;GO:0051537;	-	-	-
CISH	chr3:50643884-50649262	skm1KD	skm1NC	OK	3.52259	4.50457	0.35475	1.21437	0.03375	0.121281	up	9606	1154	CISH	-	BACTS2|CIS|CIS-1|G18|SOCS	HGNC:1984|MIM:602441|Ensembl:ENSG00000114737|HPRD:03897|Vega:OTTHUMG00000156853	3	3p21.3	cytokine inducible SH2-containing protein	protein-coding	CISH	cytokine inducible SH2-containing protein	O	cytokine-inducible SH2-containing protein|cytokine-inducible inhibitor of signaling type 1B|suppressor of cytokine signaling	20130106	GO:0001558;GO:0003674;GO:0005575;GO:0005829;GO:0009968;GO:0016567;GO:0035556;GO:0060397;	-	K04701	ko04630;
CIT	chr12:120123594-120315095	skm1KD	skm1NC	OK	1.82624	1.48416	-0.299235	-1.14802	0.0445	0.146396	down	9606	11113	CIT	-	CRIK|STK21	HGNC:1985|MIM:605629|Ensembl:ENSG00000122966|HPRD:09289|Vega:OTTHUMG00000134325	12	12q24	citron (rho-interacting. serine/threonine kinase 21)	protein-coding	CIT	citron (rho-interacting. serine/threonine kinase 21)	O	citron Rho-interacting kinase|serine/threonine-protein kinase 21	20130106	GO:0000070;GO:0001726;GO:0004674;GO:0005083;GO:0005524;GO:0005543;GO:0005773;GO:0007067;GO:0007091;GO:0007283;GO:0015629;GO:0016358;GO:0017124;GO:0033205;GO:0035556;GO:0046872;GO:0048699;GO:0050774;	EC:2.7.11.1	K16308	-
CITED2	chr6:139693396-139695785	skm1KD	skm1NC	OK	16.2388	12.3634	-0.393371	-1.61582	0.00475	0.0293038	down	9606	10370	CITED2	-	ASD8|MRG-1|MRG1|P35SRJ|VSD2	HGNC:1987|MIM:602937|Ensembl:ENSG00000164442|HPRD:04245|Vega:OTTHUMG00000015691	6	6q23.3	Cbp/p300-interacting transactivator. with Glu/Asp-rich carboxy-terminal domain. 2	protein-coding	CITED2	Cbp/p300-interacting transactivator. with Glu/Asp-rich carboxy-terminal domain. 2	O	MSG-related protein 1|MSG1-related gene 1|cbp/p300-interacting transactivator 2|melanocyte-specific gene 1-related gene 1	20130123	GO:0000122;GO:0000790;GO:0001102;GO:0001105;GO:0001106;GO:0001570;GO:0001666;GO:0001666;GO:0001829;GO:0001843;GO:0001889;GO:0001892;GO:0001947;GO:0002089;GO:0002244;GO:0003151;GO:0003156;GO:0003197;GO:0003682;GO:0003700;GO:0003713;GO:0003714;GO:0003714;GO:0005515;GO:0005634;GO:0005634;GO:0005737;GO:0007179;GO:0007368;GO:0007417;GO:0007422;GO:0007507;GO:0007507;GO:0007530;GO:0008283;GO:0008584;GO:…	-	-	-
CITED4	chr1:41326727-41328018	skm1KD	skm1NC	OK	61.2075	82.9233	0.438068	2.10218	0.0004	0.00423404	up	9606	163732	CITED4	-	-	HGNC:18696|MIM:606815|Ensembl:ENSG00000179862|HPRD:06011|Vega:OTTHUMG00000007728	1	1p34.2|1p35-p34	Cbp/p300-interacting transactivator. with Glu/Asp-rich carboxy-terminal domain. 4	protein-coding	CITED4	Cbp/p300-interacting transactivator. with Glu/Asp-rich carboxy-terminal domain. 4	O	MRG-2|MSG1-related protein 2|cbp/p300-interacting transactivator 4|transcriptional co-activator 4	20130106	GO:0003713;GO:0005634;GO:0005737;GO:0006351;GO:0043627;GO:0045893;	-	-	-
CKB	chr14:103985994-103989196	skm1KD	skm1NC	OK	146.002	238.8	0.709821	3.31094	5e-05	0.000730448	up	9606	1152	CKB	-	B-CK|CKBB	HGNC:1991|MIM:123280|Ensembl:ENSG00000166165|HPRD:00423|Vega:OTTHUMG00000171786	14	14q32	creatine kinase. brain	protein-coding	CKB	creatine kinase. brain	O	creatine kinase B chain|creatine kinase B-type|creatine kinase-B	20130106	GO:0004111;GO:0005515;GO:0005524;GO:0005739;GO:0005829;GO:0006600;GO:0007420;GO:0030644;GO:0034641;GO:0044281;	EC:2.7.3.2	K00933	ko00330;ko01100;
CKLF	chr16:66586465-66613038	skm1KD	skm1NC	OK	221.455	298.262	0.429567	1.97971	0.0004	0.00423404	up	9606	51192	CKLF	HSPC224	C32|CKLF1|CKLF2|CKLF3|CKLF4|UCK-1	HGNC:13253|Ensembl:ENSG00000217555|HPRD:16718|Vega:OTTHUMG00000137504	16	16q21	chemokine-like factor	protein-coding	CKLF	chemokine-like factor	O	chemokine-like factor 1|chemokine-like factor 2|chemokine-like factor 3|chemokine-like factor 4|transmembrane proteolipid	20130106	GO:0005576;GO:0005615;GO:0008009;GO:0008283;GO:0016021;GO:0030593;GO:0032940;GO:0048246;GO:0048247;	-	-	-
CKS1B	chr1:154947117-154951725	skm1KD	skm1NC	OK	662.276	865.1	0.385433	1.78052	0.0021	0.0156231	up	9606	1163	CKS1B	RP11-307C12.6	CKS1|PNAS-16|PNAS-18|ckshs1	HGNC:19083|MIM:116900|Ensembl:ENSG00000173207|HPRD:00299|Vega:OTTHUMG00000037413	1	1q21.2	CDC28 protein kinase regulatory subunit 1B	protein-coding	CKS1B	CDC28 protein kinase regulatory subunit 1B	O	CDC2-associated protein CKS1|CDC28 protein kinase 1|CDC28 protein kinase 1B|CKS-1|NB4 apoptosis/differentiation related protein|PNAS-143|cell division control protein CKS1|cyclin-dependent kinases regulatory subunit 1	20130106	GO:0000079;GO:0000080;GO:0000082;GO:0000084;GO:0000278;GO:0005515;GO:0005654;GO:0008283;GO:0016538;GO:0051301;	-	K02219	ko05200;ko05222;
CKS2	chr9:91926112-91931618	skm1KD	skm1NC	OK	193.662	253.488	0.388376	1.79268	0.0024	0.0173522	up	9606	1164	CKS2	RP11-8C21.2	CKSHS2	HGNC:2000|MIM:116901|Ensembl:ENSG00000123975|HPRD:00300|Vega:OTTHUMG00000020180	9	9q22	CDC28 protein kinase regulatory subunit 2	protein-coding	CKS2	CDC28 protein kinase regulatory subunit 2	O	CDC28 protein kinase 2|CKS-2|CKS1(S. cerevisiae Cdc28/Cdc2 kinase subunit) homolog-2|cyclin-dependent kinases regulatory subunit 2	20130106	GO:0000079;GO:0007049;GO:0007051;GO:0007127;GO:0008283;GO:0016538;GO:0048015;GO:0051301;	-	-	-
CLCN5	chrX:49687224-49863892	skm1KD	skm1NC	OK	3.83517	3.03595	-0.337146	-1.39345	0.01525	0.0695734	down	9606	1184	CLCN5	-	CLC5|CLCK2|ClC-5|DENTS|NPHL1|NPHL2|XLRH|XRN|hCIC-K2	HGNC:2023|MIM:300008|Ensembl:ENSG00000171365|HPRD:02053|Vega:OTTHUMG00000021514	X	Xp11.23-p11.22	chloride channel. voltage-sensitive 5	protein-coding	CLCN5	chloride channel. voltage-sensitive 5	O	H(+)/Cl(-) exchange transporter 5|chloride channel 5|chloride transporter ClC-5|voltage-gated chloride ion channel CLCN5	20130123	GO:0000139;GO:0005247;GO:0005254;GO:0005524;GO:0005887;GO:0006810;GO:0006897;GO:0007588;GO:0010008;GO:0015297;GO:0016020;GO:0045177;	-	K05014	-
CLCN6	chr1:11866206-11907840	skm1KD	skm1NC	OK	2.56039	1.84326	-0.474104	-1.57264	0.0043	0.0272808	down	9606	1185	CLCN6	RP5-934G17.1	CLC-6	HGNC:2024|MIM:602726|Ensembl:ENSG00000011021|HPRD:04102|Vega:OTTHUMG00000002299	1	1p36	chloride channel. voltage-sensitive 6	protein-coding	CLCN6	chloride channel. voltage-sensitive 6	O	chloride transport protein 6	20130106	GO:0005247;GO:0005524;GO:0006821;GO:0006884;GO:0007165;GO:0010008;GO:0015297;GO:0016021;	-	K05015	-
CLDN12	chr7:90032647-90045268	skm1KD	skm1NC	OK	2.30775	1.5438	-0.580007	-1.55111	0.0078	0.0427247	down	9606	9069	CLDN12	-	-	HGNC:2034|MIM:611232|Ensembl:ENSG00000157224|HPRD:13064|Vega:OTTHUMG00000156612	7	7q21	claudin 12	protein-coding	CLDN12	claudin 12	O	claudin-12	20130106	GO:0005198;GO:0005886;GO:0005923;GO:0016021;GO:0016338;GO:0034329;GO:0042802;GO:0045216;GO:0070830;	-	-	-
CLDN23	chr8:8559665-8561617	skm1KD	skm1NC	OK	2.49687	1.65021	-0.597473	-1.50467	0.0102	0.0519997	down	9606	137075	CLDN23	hCG_1646163	CLDNL|hCG1646163	HGNC:17591|MIM:609203|Ensembl:ENSG00000253958|HPRD:13069|Vega:OTTHUMG00000163674	8	8p23.1	claudin 23	protein-coding	CLDN23	claudin 23	O	2310014B08Rik|claudin-23	20121230	GO:0005198;GO:0005886;GO:0005923;GO:0016021;GO:0016338;GO:0034329;GO:0042802;GO:0045216;GO:0070830;	-	K06087	ko04514;ko04530;ko04670;ko05160;
CLDND1	chr3:98234316-98241910	skm1KD	skm1NC	OK	16.7263	13.4028	-0.319578	-1.22869	0.0326	0.118704	down	9606	56650	CLDND1	HSPC174	C3orf4|GENX-3745	HGNC:1322|Ensembl:ENSG00000080822|HPRD:12822|Vega:OTTHUMG00000160050	3	3q12.1	claudin domain containing 1	protein-coding	CLDND1	claudin domain containing 1	O	claudin domain containing 1 protein|claudin domain-containing protein 1|membrane protein GENX-3745	20130106	GO:0016021;GO:0016324;	-	-	-
CLEC11A	chr19:51226604-51228981	skm1KD	skm1NC	OK	317.314	574.862	0.857304	3.92863	5e-05	0.000730448	up	9606	6320	CLEC11A	-	CLECSF3|LSLCL|P47|SCGF	HGNC:10576|MIM:604713|Ensembl:ENSG00000105472|HPRD:05277	19	19q13.3	C-type lectin domain family 11. member A	protein-coding	CLEC11A	C-type lectin domain family 11. member A	O	C-type (calcium dependent. carbohydrate-recognition domain) lectin. superfamily member 3|C-type lectin domain family 11 member A|C-type lectin superfamily member 3|lymphocyte secreted C-type lectin|lymphocyte secreted long form of C-type lectin|stem cell growth factor|stem cell growth factor; lymphocyte secreted C-type lectin	20130108	GO:0005576;GO:0005737;GO:0005813;GO:0008083;GO:0008284;GO:0030246;	-	-	-
CLGN	chr4:141309606-141348815	skm1KD	skm1NC	OK	7.35771	5.53506	-0.410658	-1.54769	0.0077	0.0423886	down	9606	1047	CLGN	-	-	HGNC:2060|MIM:601858|Ensembl:ENSG00000153132|HPRD:03513|Vega:OTTHUMG00000133414	4	4q28.3-q31.1	calmegin	protein-coding	CLGN	calmegin	O	-	20130106	GO:0005509;GO:0005635;GO:0005783;GO:0005789;GO:0006457;GO:0006461;GO:0007338;GO:0007339;GO:0016021;GO:0051082;	-	K09551	-
CLIP4	chr2:29338307-29406679	skm1KD	skm1NC	OK	2.11153	1.39707	-0.595892	-1.68367	0.0039	0.0254385	down	9606	79745	CLIP4	-	RSNL2	HGNC:26108|Ensembl:ENSG00000115295|HPRD:08634|Vega:OTTHUMG00000097837	2	2p23.2	CAP-GLY domain containing linker protein family. member 4	protein-coding	CLIP4	CAP-GLY domain containing linker protein family. member 4	O	CAP-Gly domain-containing linker protein 4|restin-like 2|restin-like protein 2	20130106	-	-	K10423	-
CLK1	chr2:201717731-201729467	skm1KD	skm1NC	OK	14.9919	11.7382	-0.352972	-1.35239	0.02115	0.0881274	down	9606	1195	CLK1	-	CLK|CLK/STY|STY	HGNC:2068|MIM:601951|Ensembl:ENSG00000013441|HPRD:09058|Vega:OTTHUMG00000132784	2	2q33	CDC-like kinase 1	protein-coding	CLK1	CDC-like kinase 1	O	CDC28/CDC2-like kinase|dual specificity protein kinase CLK1|protein tyrosine kinase STY	20130106	GO:0004674;GO:0004712;GO:0004715;GO:0005524;GO:0005634;GO:0005737;GO:0008283;GO:0018105;GO:0018107;GO:0018108;GO:0043484;GO:0046777;	EC:2.7.12.1	K08823	ko05134;
CLMN	chr14:95648275-95786245	skm1KD	skm1NC	OK	0.746317	0.497362	-0.58549	-1.85824	0.00195	0.0147159	down	9606	79789	CLMN	-	-	HGNC:19972|MIM:611121|Ensembl:ENSG00000165959|HPRD:13076|Vega:OTTHUMG00000171629	14	14q32.13	calmin (calponin-like. transmembrane)	protein-coding	CLMN	calmin (calponin-like. transmembrane)	O	calmin|calponin like transmembrane domain protein|calponin-like transmembrane domain protein	20121230	GO:0003779;GO:0005737;GO:0008285;GO:0016021;GO:0031175;	-	-	-
CLN6	chr15:68499329-68522080	skm1KD	skm1NC	OK	55.2355	86.6494	0.649594	3.00813	5e-05	0.000730448	up	9606	54982	CLN6	-	CLN4A|HsT18960|nclf	HGNC:2077|MIM:606725|Ensembl:ENSG00000128973|HPRD:05991|Vega:OTTHUMG00000133286	15	15q23	ceroid-lipofuscinosis. neuronal 6. late infantile. variant	protein-coding	CLN6	ceroid-lipofuscinosis. neuronal 6. late infantile. variant	O	ceroid-lipofuscinosis neuronal protein 6	20130123	GO:0001573;GO:0005515;GO:0005783;GO:0005788;GO:0005789;GO:0007042;GO:0007601;GO:0008203;GO:0008219;GO:0016021;GO:0030163;GO:0030203;GO:0031987;GO:0042803;GO:0044265;GO:0045862;	-	K12359	-
CLPB	chr11:72003469-72145568	skm1KD	skm1NC	OK	3.27459	5.98953	0.87113	3.31215	5e-05	0.000730448	up	9606	81570	CLPB	-	HSP78|SKD3	HGNC:30664|Ensembl:ENSG00000162129|HPRD:11560|Vega:OTTHUMG00000167902	11	11q13.4	ClpB caseinolytic peptidase B homolog (E. coli)	protein-coding	CLPB	ClpB caseinolytic peptidase B homolog (E. coli)	O	caseinolytic peptidase B protein homolog|suppressor of potassium transport defect 3	20130106	GO:0003674;GO:0005524;GO:0005575;GO:0005739;GO:0017111;GO:0034605;	-	K03695	-
CLPP	chr19:6361462-6368915	skm1KD	skm1NC	OK	135.047	181.474	0.426302	2.01263	0.0003	0.00333343	up	9606	8192	CLPP	-	-	HGNC:2084|MIM:601119|Ensembl:ENSG00000125656|HPRD:03074	19	19p13.3	ClpP caseinolytic peptidase. ATP-dependent. proteolytic subunit homolog (E. coli)	protein-coding	CLPP	ClpP caseinolytic peptidase. ATP-dependent. proteolytic subunit homolog (E. coli)	O	ATP-dependent protease ClpAP. proteolytic subunit. human|ClpP caseinolytic peptidase ATP-dependent. proteolytic subunit|ClpP caseinolytic protease. ATP-dependent. proteolytic subunit homolog|endopeptidase Clp|putative ATP-dependent Clp protease proteolytic subunit. mitochondrial	20130106	GO:0004252;GO:0005515;GO:0005524;GO:0005739;GO:0005759;GO:0006508;GO:0008233;	EC:3.4.21.92	K01358	-
CLTB	chr5:175819455-175843570	skm1KD	skm1NC	OK	105.69	180.396	0.771324	3.65995	5e-05	0.000730448	up	9606	1212	CLTB	-	LCB	HGNC:2091|MIM:118970|Ensembl:ENSG00000175416|HPRD:00352|Vega:OTTHUMG00000130662	5	5q35	clathrin. light chain B	protein-coding	CLTB	clathrin. light chain B	O	clathrin light chain B|clathrin. light chain (Lcb)|clathrin. light polypeptide (Lcb)	20130106	GO:0005198;GO:0005515;GO:0005802;GO:0006886;GO:0016192;GO:0030118;GO:0030118;GO:0030130;GO:0030132;GO:0042277;GO:0060170;	-	K04645	ko04142;ko04144;ko04721;ko04961;ko05016;ko05100;
CLU	chr8:27454433-27472328	skm1KD	skm1NC	OK	17.0531	13.8521	-0.299934	-1.33245	0.02165	0.0895307	down	9606	1191	CLU	AAG4	APO-J|APOJ|CLI|CLU1|CLU2|KUB1|NA1/NA2|SGP-2|SGP2|SP-40|TRPM-2|TRPM2	HGNC:2095|MIM:185430|Ensembl:ENSG00000120885|HPRD:01706|Vega:OTTHUMG00000102114	8	8p21-p12	clusterin	protein-coding	CLU	clusterin	O	aging-associated protein 4|apolipoprotein J|complement cytolysis inhibitor|complement lysis inhibitor|complement-associated protein SP-40.40|ku70-binding protein 1|sulfated glycoprotein 2|testosterone-repressed prostate message 2	20130106	GO:0001836;GO:0002576;GO:0005515;GO:0005576;GO:0005615;GO:0005634;GO:0005739;GO:0005783;GO:0005829;GO:0006629;GO:0006956;GO:0006958;GO:0006979;GO:0007596;GO:0008284;GO:0009615;GO:0016235;GO:0016887;GO:0030168;GO:0030426;GO:0031012;GO:0031018;GO:0031093;GO:0031625;GO:0031966;GO:0032436;GO:0032463;GO:0034366;GO:0042583;GO:0043065;GO:0043066;GO:0043691;GO:0045087;GO:0045597;GO:0048471;GO:0048812;GO:…	-	-	-
CLUAP1	chr16:3550962-3587669	skm1KD	skm1NC	OK	11.5395	9.07848	-0.346058	-1.35103	0.01785	0.0779855	down	9606	23059	CLUAP1	-	FAP22	HGNC:19009|Ensembl:ENSG00000103351|HPRD:10013|Vega:OTTHUMG00000177581	16	16p13.3	clusterin associated protein 1	protein-coding	CLUAP1	clusterin associated protein 1	O	clusterin-associated protein 1|flagellar associated protein 22. qilin-like protein. homolog	20130106	GO:0005515;GO:0005634;	-	-	-
CLYBL	chr13:100258918-100549388	skm1KD	skm1NC	OK	0.789106	0.573978	-0.459223	-1.18266	0.03925	0.134899	down	9606	171425	CLYBL	RP11-134O15.1	CLB|bA134O15.1	HGNC:18355|MIM:609686|Ensembl:ENSG00000125246|HPRD:10838|Vega:OTTHUMG00000017278	13	13q32	citrate lyase beta like	protein-coding	CLYBL	citrate lyase beta like	O	citrate lyase beta-like|citrate lyase subunit beta-like protein. mitochondrial	20130106	GO:0005739;GO:0006725;GO:0008815;GO:0009346;GO:0046872;	EC:4.1.-.-	K11390	-
CMAS	chr12:22199158-22218602	skm1KD	skm1NC	OK	25.2119	20.7279	-0.282536	-1.19726	0.03595	0.126845	down	9606	55907	CMAS	-	CSS	HGNC:18290|MIM:603316|Ensembl:ENSG00000111726|HPRD:04501|Vega:OTTHUMG00000169097	12	12p12.1	cytidine monophosphate N-acetylneuraminic acid synthetase	protein-coding	CMAS	cytidine monophosphate N-acetylneuraminic acid synthetase	O	CMP-N-acetylneuraminic acid synthase|CMP-N-acetylneuraminic acid synthetase|CMP-Neu5Ac synthetase|CMP-NeuNAc synthase|CMP-NeuNAc synthetase|CMP-sialic acid synthetase|N-acylneuraminate cytidylyltransferase|cytidine 5'-monophosphate N-acetylneuraminic acid synthetase	20130106	GO:0005634;GO:0006054;GO:0008781;GO:0009103;	EC:2.7.7.43	K00983	ko00520;ko01100;
CMBL	chr5:10277706-10308168	skm1KD	skm1NC	OK	8.12704	6.23894	-0.381429	-1.58531	0.00665	0.0378695	down	9606	134147	CMBL	-	JS-1	HGNC:25090|MIM:613379|Ensembl:ENSG00000164237|HPRD:14055|Vega:OTTHUMG00000131043	5	5p15.2	carboxymethylenebutenolidase homolog (Pseudomonas)	protein-coding	CMBL	carboxymethylenebutenolidase homolog (Pseudomonas)	O	carboxymethylenebutenolidase homolog|carboxymethylenebutenolidase-like (Pseudomonas)	20130106	GO:0005829;GO:0016787;	EC:3.1.1.45	K01061	ko01100;
CMIP	chr16:81478774-81745367	skm1KD	skm1NC	OK	10.1266	8.00883	-0.338485	-1.46763	0.00965	0.0496998	down	9606	80790	CMIP	-	TCMIP	HGNC:24319|MIM:610112|Ensembl:ENSG00000153815|HPRD:10839|Vega:OTTHUMG00000176520	16	16q23	c-Maf inducing protein	protein-coding	CMIP	c-Maf inducing protein	O	C-Maf-inducing protein|tc-Mip	20130106	GO:0005543;GO:0005634;GO:0005737;	-	-	-
CMTM6	chr3:32522803-32544403	skm1KD	skm1NC	OK	35.8981	29.417	-0.28726	-1.30419	0.02425	0.0968635	down	9606	54918	CMTM6	-	CKLFSF6|PRO2219	HGNC:19177|MIM:607889|Ensembl:ENSG00000091317|HPRD:06987|Vega:OTTHUMG00000130747	3	3p22.3	CKLF-like MARVEL transmembrane domain containing 6	protein-coding	CMTM6	CKLF-like MARVEL transmembrane domain containing 6	O	CKLF-like MARVEL transmembrane domain-containing protein 6|chemokine-like factor super family 6|chemokine-like factor superfamily 6|chemokine-like factor superfamily member 6	20130106	GO:0005125;GO:0005615;GO:0006935;GO:0016021;	-	-	-
CN5H6.4	chr22:46691039-46692557	skm1KD	skm1NC	OK	2.88214	1.87153	-0.622925	-1.57682	0.00645	0.0369749	down	9606	150384	CN5H6.4	-	-	-	22	22q13.31	uncharacterized LOC150384	miscRNA	-	-	-	-	20121230	-	-	-	-
CNEP1R1	chr16:50059188-50070999	skm1KD	skm1NC	OK	6.08604	3.66117	-0.733199	-2.16104	0.00025	0.00288133	down	9606	255919	CNEP1R1	-	C16orf69|NEP1-R1|TMEM188|TMP125	HGNC:26759|Ensembl:ENSG00000205423|HPRD:08784|Vega:OTTHUMG00000173447	16	16q12.1	CTD nuclear envelope phosphatase 1 regulatory subunit 1	protein-coding	CNEP1R1	CTD nuclear envelope phosphatase 1 regulatory subunit 1	O	nuclear envelope phosphatase 1-regulatory subunit 1|nuclear envelope phosphatase-regulatory subunit 1|transmembrane protein 188	20130106	GO:0005515;GO:0005737;GO:0006629;GO:0010867;GO:0016021;GO:0031965;GO:0034504;GO:0035307;GO:0071595;	-	-	-
CNFN	chr19:42891170-42894444	skm1KD	skm1NC	OK	19.6936	25.6326	0.380248	1.19107	0.04025	0.137125	up	9606	84518	CNFN	-	PLAC8L2	HGNC:30183|MIM:611764|Ensembl:ENSG00000105427|HPRD:16729	19	19q13.2	cornifelin	protein-coding	CNFN	cornifelin	O	cornefied envelope protein cornefilin	20121230	GO:0001533;GO:0005737;GO:0031424;	-	-	-
CNIH	chr14:54893646-54908148	skm1KD	skm1NC	OK	50.5546	38.5491	-0.391148	-1.68223	0.0032	0.0217057	down	9606	10175	CNIH	UNQ155/PRO181	CNIH1|CNIL|TGAM77	HGNC:19431|MIM:611287|Ensembl:ENSG00000100528|HPRD:16730|Vega:OTTHUMG00000152335	14	14q22.2	cornichon homolog (Drosophila)	protein-coding	CNIH	cornichon homolog (Drosophila)	O	T-cell growth-associated molecule 77|protein cornichon homolog	20121230	GO:0000139;GO:0005789;GO:0006955;GO:0007165;GO:0016021;GO:0016192;GO:0035556;	-	-	-
CNNM4	chr2:97426638-97477628	skm1KD	skm1NC	OK	2.79508	2.10794	-0.407056	-1.46516	0.01105	0.0548952	down	9606	26504	CNNM4	-	ACDP4	HGNC:105|MIM:607805|Ensembl:ENSG00000158158|HPRD:07420|Vega:OTTHUMG00000130532	2	2q11	cyclin M4	protein-coding	CNNM4	cyclin M4	O	ancient conserved domain protein 4|ancient conserved domain-containing protein 4|cyclin-M4|metal transporter CNNM4	20130106	GO:0005886;GO:0006811;GO:0007601;GO:0016021;GO:0031214;GO:0050896;	-	K16302	-
CNOT7	chr8:17086739-17104387	skm1KD	skm1NC	OK	29.4091	37.8487	0.363981	1.65499	0.00405	0.0260647	up	9606	29883	CNOT7	-	CAF1|hCAF-1	HGNC:14101|MIM:604913|Ensembl:ENSG00000198791|Vega:OTTHUMG00000096971	8	8p22-p21.3	CCR4-NOT transcription complex. subunit 7	protein-coding	CNOT7	CCR4-NOT transcription complex. subunit 7	O	BTG1 binding factor 1|BTG1-binding factor 1|CAF-1|CCR4-NOT transcription complex subunit 7|CCR4-associated factor 1|carbon catabolite repressor protein (CCR4)-associative factor 1	20130106	GO:0000288;GO:0000289;GO:0000932;GO:0003676;GO:0003700;GO:0004871;GO:0005515;GO:0005634;GO:0005829;GO:0005975;GO:0006351;GO:0007165;GO:0010467;GO:0016070;GO:0016071;GO:0030014;GO:0045944;	-	K12581	ko03018;
CNOT8	chr5:154238197-154256352	skm1KD	skm1NC	OK	24.8067	19.689	-0.333346	-1.46147	0.01025	0.0521885	down	9606	9337	CNOT8	-	CAF1|CALIF|POP2|hCAF1	HGNC:9207|MIM:603731|Ensembl:ENSG00000155508|HPRD:07225|Vega:OTTHUMG00000130192	5	5q31-q33	CCR4-NOT transcription complex. subunit 8	protein-coding	CNOT8	CCR4-NOT transcription complex. subunit 8	O	CAF1-like protein|CAF2|CALIFp|CCR4-NOT transcription complex subunit 8|CCR4-associated factor 8|PGK promoter directed over production	20130106	GO:0000288;GO:0000289;GO:0003676;GO:0003700;GO:0005622;GO:0005634;GO:0005829;GO:0006351;GO:0006355;GO:0008285;GO:0010467;GO:0016070;GO:0016071;	-	K12581	ko03018;
CNPY3	chr6:42896859-42907008	skm1KD	skm1NC	OK	203.453	287.753	0.500136	2.28483	0.00015	0.0018894	up	9606	10695	CNPY3	HSPC084	CAG4A|ERDA5|PRAT4A|TNRC5	HGNC:11968|MIM:610774|Ensembl:ENSG00000137161|HPRD:06745|Vega:OTTHUMG00000014708	6	6pter-p12.1	canopy 3 homolog (zebrafish)	protein-coding	CNPY3	canopy 3 homolog (zebrafish)	O	CAG repeat containing|CTG repeat protein 4a|expanded repeat domain. CAG/CTG 5|expanded repeat-domain protein CAG/CTG 5|protein associated with TLR4|protein associated with Toll-like receptor 4A|protein canopy homolog 3|trinucleotide repeat containing 5|trinucleotide repeat-containing gene 5 protein	20121230	GO:0005102;GO:0005788;GO:0045087;	-	-	-
CNTRL	chr9:123850573-123939886	skm1KD	skm1NC	OK	2.53092	1.64211	-0.624111	-2.42884	5e-05	0.000730448	down	9606	11064	CNTRL	RP11-165P4.1	CEP1|CEP110|FAN|bA165P4.1	HGNC:1858|MIM:605496|Ensembl:ENSG00000119397|HPRD:05691|Vega:OTTHUMG00000020581	9	9q33.2	centriolin	protein-coding	CNTRL	centriolin	O	110 kDa centrosomal protein|bA165P4.1 (ortholog of mouse Ma2a8)|bA165P4.2 (centrosomal protein 1)|centriole associated protein|centrosomal protein 110kDa|centrosomal protein of 110 kDa	20130106	GO:0000086;GO:0000278;GO:0005515;GO:0005813;GO:0005829;GO:0051301;	-	-	-
COASY	chr17:40714091-40718295	skm1KD	skm1NC	OK	94.4149	126.91	0.426721	1.90076	0.00115	0.00982794	up	9606	80347	COASY	PSEC0106	DPCK|NBP|PPAT|UKR1|pOV-2	HGNC:29932|MIM:609855|Ensembl:ENSG00000068120|HPRD:13080|Vega:OTTHUMG00000180245	17	17q12-q21	CoA synthase	protein-coding	COASY	CoA synthase	O	bifunctional coenzyme A synthase|bifunctional phosphopantetheine adenylyl transferase/dephospho CoA kinase|nucleotide binding protein|phosphopantetheine adenylyltransferase / dephosphocoenzyme A kinase	20130106	GO:0004140;GO:0004595;GO:0005524;GO:0005575;GO:0005634;GO:0005730;GO:0005737;GO:0005741;GO:0006766;GO:0006767;GO:0009108;GO:0015937;GO:0015937;GO:0015939;GO:0044281;	-	K02318	ko00770;ko01100;
COG4	chr16:70514471-70557457	skm1KD	skm1NC	OK	26.798	31.7934	0.246604	1.14335	0.0457	0.149084	up	9606	25839	COG4	-	CDG2J|COD1	HGNC:18620|MIM:606976|Ensembl:ENSG00000103051|HPRD:08444|Vega:OTTHUMG00000128515	16	16q22.1	component of oligomeric golgi complex 4	protein-coding	COG4	component of oligomeric golgi complex 4	O	COG complex subunit 4|complexed with Dor1p|conserved oligomeric Golgi complex protein 4|conserved oligomeric Golgi complex subunit 4	20130106	GO:0000139;GO:0005515;GO:0006890;GO:0007030;GO:0015031;GO:0017119;GO:0048213;	-	-	-
COG5	chr7:106809405-107218968	skm1KD	skm1NC	OK	5.50529	3.78252	-0.541469	-1.62365	0.00535	0.0320867	down	9606	10466	COG5	-	CDG2I|GOLTC1|GTC90	HGNC:14857|MIM:606821|Ensembl:ENSG00000164597|HPRD:08436|Vega:OTTHUMG00000023895	7	7q31	component of oligomeric golgi complex 5	protein-coding	COG5	component of oligomeric golgi complex 5	O	13S golgi transport complex 1 90 kDa subunit|COG complex subunit 5|conserved oligomeric Golgi complex protein 5|conserved oligomeric Golgi complex subunit 5	20130106	GO:0000139;GO:0003674;GO:0005515;GO:0005634;GO:0005730;GO:0005794;GO:0005829;GO:0006891;GO:0015031;GO:0017119;GO:0017119;	-	-	-
COG6	chr13:40229763-40365802	skm1KD	skm1NC	OK	3.56316	2.60249	-0.453262	-1.46607	0.01195	0.05831	down	9606	57511	COG6	RP11-304M3.3	CDG2L|COD2	HGNC:18621|MIM:606977|Ensembl:ENSG00000133103|HPRD:08445|Vega:OTTHUMG00000016768	13	13q14.11	component of oligomeric golgi complex 6	protein-coding	COG6	component of oligomeric golgi complex 6	O	COG complex subunit 6|complexed with Dor1p 2|conserved oligomeric Golgi complex protein 6|conserved oligomeric Golgi complex subunit 6	20130106	GO:0000139;GO:0006891;GO:0015031;GO:0017119;GO:0070085;	-	-	-
COG7	chr16:23399813-23464512	skm1KD	skm1NC	OK	4.85954	3.80138	-0.354299	-1.32222	0.02275	0.0926508	down	9606	91949	COG7	UNQ3082/PRO10013	CDG2E	HGNC:18622|MIM:606978|Ensembl:ENSG00000168434|HPRD:07373|Vega:OTTHUMG00000094807	16	16p12.2	component of oligomeric golgi complex 7	protein-coding	COG7	component of oligomeric golgi complex 7	O	COG complex subunit 7|conserved oligomeric Golgi complex subunit 7	20130106	GO:0000139;GO:0005515;GO:0005794;GO:0006486;GO:0006886;GO:0006890;GO:0017119;GO:0033365;GO:0034067;GO:0050821;	-	-	-
COL18A1	chr21:46825096-46933634	skm1KD	skm1NC	OK	2.20534	3.86831	0.810705	3.20056	5e-05	0.000730448	up	9606	80781	COL18A1	-	KNO|KNO1|KS	HGNC:2195|MIM:120328|Ensembl:ENSG00000182871|HPRD:00382|Vega:OTTHUMG00000090407	21	21q22.3	collagen. type XVIII. alpha 1	protein-coding	COL18A1	collagen. type XVIII. alpha 1	O	antiangiogenic agent|collagen alpha-1(XVIII) chain|endostatin|multi-functional protein MFP	20130106	GO:0001525;GO:0001886;GO:0005198;GO:0005515;GO:0005576;GO:0005581;GO:0005604;GO:0005615;GO:0005788;GO:0007155;GO:0007601;GO:0008284;GO:0008285;GO:0009887;GO:0030198;GO:0030335;GO:0031012;GO:0031012;GO:0042493;GO:0042802;GO:0043065;GO:0046872;GO:0051599;	-	K06823	ko04974;
COL27A1	chr9:116918230-117072975	skm1KD	skm1NC	OK	0.821086	1.26493	0.623449	1.94218	0.0011	0.00946094	up	9606	85301	COL27A1	RP11-82I1.1	-	HGNC:22986|MIM:608461|Ensembl:ENSG00000196739|HPRD:09767|Vega:OTTHUMG00000020537	9	9q32	collagen. type XXVII. alpha 1	protein-coding	COL27A1	collagen. type XXVII. alpha 1	O	collagen alpha-1(XXVII) chain	20130105	GO:0005201;GO:0005576;GO:0005583;GO:0005788;GO:0030198;GO:0046872;	-	K06236	ko04151;ko04510;ko04512;ko04974;ko05146;
COL4A5	chrX:107683073-107940775	skm1KD	skm1NC	OK	2.14637	1.72643	-0.314104	-1.17305	0.0402	0.136993	down	9606	1287	COL4A5	RP6-24A23.5	ASLN|ATS|CA54	HGNC:2207|MIM:303630|Ensembl:ENSG00000188153|HPRD:02363|Vega:OTTHUMG00000022182	X	Xq22	collagen. type IV. alpha 5	protein-coding	COL4A5	collagen. type IV. alpha 5	O	collagen IV. alpha-5 polypeptide|collagen alpha-5(IV) chain|collagen of basement membrane. alpha-5 chain|dA149D17.3|dA24A23.1	20130106	GO:0005201;GO:0005576;GO:0005587;GO:0005605;GO:0005788;GO:0007411;GO:0007528;GO:0030198;GO:0031594;	-	K06237	ko04151;ko04510;ko04512;ko04974;ko05146;ko05200;ko05222;
COL6A1	chr21:47401662-47424963	skm1KD	skm1NC	OK	7.84662	3.44899	-1.1859	-4.88232	5e-05	0.000730448	down	9606	1291	COL6A1	-	OPLL	HGNC:2211|MIM:120220|Ensembl:ENSG00000142156|HPRD:00370|Vega:OTTHUMG00000090440	21	21q22.3	collagen. type VI. alpha 1	protein-coding	COL6A1	collagen. type VI. alpha 1	O	alpha 1 (VI) chain (61 AA)|collagen VI. alpha-1 polypeptide|collagen alpha-1(VI) chain	20130106	GO:0005576;GO:0005576;GO:0005589;GO:0005788;GO:0007155;GO:0007411;GO:0030133;GO:0030198;GO:0031012;GO:0031012;GO:0042383;GO:0043234;GO:0048407;GO:0070208;GO:0071230;	-	K06238	ko04151;ko04510;ko04512;ko04974;
COL9A2	chr1:40766162-40782939	skm1KD	skm1NC	OK	19.7601	14.7559	-0.421292	-1.91393	0.001	0.00873787	down	9606	1298	COL9A2	-	DJ39G22.4|EDM2|MED|STL5	HGNC:2218|MIM:120260|Ensembl:ENSG00000049089|HPRD:00373|Vega:OTTHUMG00000005761	1	1p33-p32	collagen. type IX. alpha 2	protein-coding	COL9A2	collagen. type IX. alpha 2	O	alpha 2 type IX collagen|collagen IX. alpha-2 polypeptide|collagen alpha-2(IX) chain	20130106	GO:0001501;GO:0005576;GO:0005594;GO:0005788;GO:0007411;GO:0030020;GO:0030198;	-	K08131	ko04974;
COMMD4	chr15:75628373-75632614	skm1KD	skm1NC	OK	234.128	354.58	0.598813	2.7719	5e-05	0.000730448	up	9606	54939	COMMD4	-	-	HGNC:26027|Ensembl:ENSG00000140365|HPRD:13083|Vega:OTTHUMG00000142823	15	15q24.2	COMM domain containing 4	protein-coding	COMMD4	COMM domain containing 4	O	COMM domain-containing protein 4	20130106	GO:0005515;GO:0005737;	-	-	-
COMTD1	chr10:76993728-76995770	skm1KD	skm1NC	OK	33.6088	51.3987	0.612893	2.68237	5e-05	0.000730448	up	9606	118881	COMTD1	UNQ766/PRO1558	-	HGNC:26309|Ensembl:ENSG00000165644|HPRD:08678|Vega:OTTHUMG00000018518	10	10q22.2	catechol-O-methyltransferase domain containing 1	protein-coding	COMTD1	catechol-O-methyltransferase domain containing 1	O	catechol O-methyltransferase domain-containing protein 1	20121230	GO:0005739;GO:0008171;GO:0016021;	-	-	-
COPB1	chr11:14479048-14521441	skm1KD	skm1NC	OK	20.9763	17.097	-0.295018	-1.31222	0.0218	0.0899968	down	9606	1315	COPB1	MSTP026	COPB	HGNC:2231|MIM:600959|Ensembl:ENSG00000129083|HPRD:02981|Vega:OTTHUMG00000165824	11	11p15.2	coatomer protein complex. subunit beta 1	protein-coding	COPB1	coatomer protein complex. subunit beta 1	O	beta coat protein|beta-coat protein|beta-cop|coatomer subunit beta	20130106	GO:0000139;GO:0005198;GO:0005515;GO:0005793;GO:0005798;GO:0005829;GO:0005886;GO:0006886;GO:0006890;GO:0006891;GO:0016044;GO:0019048;GO:0030126;GO:0048205;	-	-	-
COPE	chr19:19010322-19030199	skm1KD	skm1NC	OK	313.89	445.708	0.50584	2.31056	0.0002	0.00237073	up	9606	11316	COPE	-	epsilon-COP	HGNC:2234|MIM:606942|Ensembl:ENSG00000105669|HPRD:06089	19	19p13.11	coatomer protein complex. subunit epsilon	protein-coding	COPE	coatomer protein complex. subunit epsilon	O	coatomer epsilon subunit|coatomer subunit epsilon|epsilon coat protein|epsilon-coat protein	20130123	GO:0005198;GO:0005794;GO:0005829;GO:0006890;GO:0006891;GO:0015031;GO:0016044;GO:0030126;GO:0048205;	-	-	-
COPG1	chr3:128968452-128996616	skm1KD	skm1NC	OK	32.0484	26.8839	-0.253507	-1.1707	0.04185	0.140396	down	9606	22820	COPG1	-	COPG	HGNC:2236|Ensembl:ENSG00000181789|HPRD:09887|Vega:OTTHUMG00000159451	3	3q21.3	coatomer protein complex. subunit gamma 1	protein-coding	COPG1	coatomer protein complex. subunit gamma 1	O	coat protein gamma-cop|coatomer subunit gamma|coatomer subunit gamma-1|gamma-1-COP|gamma-1-coat protein|gamma-COP|gamma-coat protein	20130106	GO:0000139;GO:0005198;GO:0005634;GO:0005737;GO:0005794;GO:0005829;GO:0006886;GO:0006890;GO:0016044;GO:0030126;GO:0048205;GO:0051683;GO:0072384;	-	-	-
[truncated: 3,075 more rows]
